# Supplementary material for: Evaluation of cardiac output by 5 arterial pulse contour techniques using trend interchangeability method
Source: Medicine (Baltimore). 2016 Jun 24;95(25):e3530. doi: 10.1097/MD.0000000000003530 (PMC4998299; doi:10.1097/MD.0000000000003530)
Supplement: Supplemental Digital Content [file medi-95-e3530-s002.xlsx]

## Sheet: repeat 5%
ID	T1	T2	Delta CO td	delta CO Cocwz	onterpretable				Interchangeability	Gray Zone	out		repeteability
1	2.48913	3.18309											0.05
1	3.69443	4.0587	1.2053	0.875614	1	0	1	0	0	1	0
1	5.68307	6.06075	1.98864	2.00205	1	1	1	0	1	0	0
2	2.01082	1.52679
2	3.98407	4.10012	1.97325	2.57333	1	0	0	1	0	0	1
2	4.61581	4.19727	0.631737	0.0971532	1	0	0	1	0	0	1
3	1.46618	1.90054
3	5.31851	4.8917	3.85233	2.99116	1	0	0	1	0	0	1
3	4.69002	5.74071	-0.628495	0.849006	1	0	0	1	0	0	1
4	1.07264	1.14086
4	3.05929	3.02503	1.98664	1.88417	1	1	1	0	1	0	0
4	4.86221	5.24204	1.80292	2.21701	1	0	1	0	0	1	0
5	2.79765	3.2907
5	3.61041	4.53971	0.812758	1.24902	1	0	0	1	0	0	1
5	5.21338	4.65039	1.60297	0.110671	1	0	0	1	0	0	1
6	2.41894	2.78191
6	4.24683	3.94953	1.82789	1.16762	1	0	0	1	0	0	1
6	6.31029	6.55513	2.06346	2.6056	1	0	1	0	0	1	0
7	0.642055	1.06614
7	5.4812	4.70872	4.83915	3.64257	1	0	0	1	0	0	1
7	3.55958	5.59411	-1.92163	0.885389	1	0	0	1	0	0	1
8	3.98329	4.0864
8	3.78285	3.12783	-0.200442	-0.958572	0	0	0	1	0	0	0
8	2.5163	3.02444	-1.26656	-0.103388	1	0	0	1	0	0	1
9	0.152403	0.477528
9	2.83004	3.32659	2.67764	2.84906	1	0	1	0	0	1	0
9	5.62098	6.21773	2.79094	2.89114	1	1	1	0	1	0	0
10	2.29076	1.825
10	3.23203	3.59119	0.941272	1.76619	1	0	0	1	0	0	1
10	6.15074	6.11707	2.91871	2.52588	1	0	1	0	0	1	0
11	1.23068	1.54993
11	4.08788	3.68238	2.8572	2.13245	1	0	0	1	0	0	1
11	4.0331	3.56243	-0.0547822	-0.119951	0	1	1	0	0	0	0
12	1.35715	1.11497
12	3.52663	2.86196	2.16948	1.74699	1	0	0	1	0	0	1
12	4.11678	4.22821	0.590146	1.36625	1	0	0	1	0	0	1
13	2.22531	1.57369
13	4.89484	4.57877	2.66954	3.00508	1	0	1	0	0	1	0
13	4.8232	5.82779	-0.0716409	1.24902	0	0	0	1	0	0	0
14	3.30458	3.11107
14	3.7573	3.09175	0.452716	-0.0193176	1	0	0	1	0	0	1
14	5.47865	4.55122	1.72135	1.45947	1	0	1	0	0	1	0
15	0.9066	0.647443
15	2.83154	2.79025	1.92494	2.14281	1	0	1	0	0	1	0
15	5.7116	5.05262	2.88006	2.26237	1	0	0	1	0	0	1
16	1.77813	1.80051
16	3.53125	2.45748	1.75313	0.656968	1	0	0	1	0	0	1
16	4.96119	6.80035	1.42993	4.34287	1	0	0	1	0	0	1
17	1.07584	1.36398
17	2.79887	3.05603	1.72302	1.69205	1	1	1	0	1	0	0
17	5.18844	6.31634	2.38957	3.26031	1	0	0	1	0	0	1
18	1.66339	1.06596
18	3.47694	2.93446	1.81354	1.8685	1	1	1	0	1	0	0
18	4.12708	3.73852	0.650138	0.804056	1	1	1	0	1	0	0
19	3.88757	3.58324
19	1.88065	2.95108	-2.00692	-0.632156	1	0	0	1	0	0	1
19	5.04228	5.90368	3.16163	2.9526	1	1	1	0	1	0	0
20	3.52808	2.38569
20	3.94254	3.83612	0.414459	1.45043	1	0	0	1	0	0	1
20	5.14336	4.77929	1.20081	0.943171	1	0	1	0	0	1	0
21	2.88575	2.77443
21	3.79093	3.56006	0.905182	0.785632	1	1	1	0	1	0	0
21	5.7014	5.54259	1.91047	1.98254	1	1	1	0	1	0	0
22	1.71347	1.32192
22	5.5405	5.47965	3.82703	4.15773	1	0	1	0	0	1	0
22	5.94547	4.57661	0.404967	-0.903038	0	0	0	1	0	0	0
23	2.35677	2.17751
23	4.62887	3.82401	2.27209	1.6465	1	0	0	1	0	0	1
23	4.1319	3.76503	-0.496966	-0.0589791	1	0	0	1	0	0	1
24	1.10428	0.901697
24	3.70728	4.88732	2.603	3.98563	1	0	0	1	0	0	1
24	5.48619	5.45994	1.77891	0.572616	1	0	0	1	0	0	1
25	2.39051	2.50996
25	3.41004	3.85723	1.01953	1.34727	1	0	1	0	0	1	0
25	5.9486	5.42398	2.53855	1.56675	1	0	0	1	0	0	1
26	2.63084	2.72101
26	2.77512	2.96086	0.144279	0.239855	0	1	1	0	0	0	0
26	6.20734	6.28027	3.43222	3.3194	1	1	1	0	1	0	0
27	2.66386	2.43479
27	4.3303	4.15479	1.66643	1.72	1	1	1	0	1	0	0
27	5.20426	3.9914	0.873963	-0.163395	1	0	0	1	0	0	1
28	3.57208	3.56945
28	4.44266	4.66605	0.870574	1.0966	1	1	1	0	1	0	0
28	4.56509	5.1692	0.122431	0.503154	0	0	1	0	0	0	0
29	4.9402	5.01965
29	4.66374	3.22367	-0.276462	-1.79598	0	0	0	1	0	0	0
29	6.32482	7.10114	1.66109	3.87747	1	0	0	1	0	0	1
30	4.39282	5.00825
30	4.54638	4.0779	0.153558	-0.930352	0	0	0	1	0	0	0
30	4.06718	4.04568	-0.479199	-0.0322236	1	0	0	1	0	0	1
31	2.13449	2.36713
31	3.68804	4.0664	1.55355	1.69927	1	1	1	0	1	0	0
31	5.54948	6.20622	1.86144	2.13983	1	1	1	0	1	0	0
32	1.58462	1.69023
32	5.89117	5.87183	4.30655	4.1816	1	1	1	0	1	0	0
32	4.71794	5.47484	-1.17323	-0.396992	1	0	0	1	0	0	1
33	1.31039	1.05597
33	5.06854	5.04713	3.75815	3.99116	1	1	1	0	1	0	0
33	4.13767	5.44816	-0.930867	0.401034	1	0	0	1	0	0	1
34	0.863751	0.585191
34	2.13454	1.7813	1.27079	1.19611	1	1	1	0	1	0	0
34	4.14143	4.47038	2.00689	2.68908	1	0	0	1	0	0	1
35	6.54259	6.36638
35	3.37149	3.12569	-3.1711	-3.24069	1	1	1	0	1	0	0
35	5.46396	4.44953	2.09247	1.32384	1	0	0	1	0	0	1
36	1.86739	2.55849
36	4.67681	4.50869	2.80941	1.9502	1	0	0	1	0	0	1
36	2.42299	2.45658	-2.25381	-2.05211	1	0	1	0	0	1	0
37	2.61411	2.36166
37	4.6181	4.69197	2.004	2.33031	1	0	1	0	0	1	0
37	4.74901	5.03046	0.130903	0.338488	0	1	1	0	0	0	0
38	0.491301	1.89986
38	3.78235	4.29523	3.29105	2.39537	1	0	0	1	0	0	1
38	4.70698	4.97277	0.924628	0.677539	1	0	1	0	0	1	0
39	1.51099	2.27655
39	3.05523	2.96484	1.54423	0.688297	1	0	0	1	0	0	1
39	4.92701	5.7185	1.87179	2.75366	1	0	0	1	0	0	1
40	4.99052	4.8104
40	4.29942	3.53405	-0.691093	-1.27635	1	0	0	1	0	0	1
40	4.01125	4.67627	-0.288176	1.14222	0	0	0	1	0	0	0
41	1.07111	0.811207
41	5.22493	4.57695	4.15381	3.76574	1	0	1	0	0	1	0
41	4.95225	4.17447	-0.272675	-0.402477	0	1	1	0	0	0	0
42	2.06232	1.04544
42	3.92833	3.64992	1.866	2.60448	1	0	0	1	0	0	1
42	5.39654	5.91412	1.46821	2.2642	1	0	0	1	0	0	1
43	1.75322	1.51347
43	4.93535	4.79893	3.18213	3.28546	1	1	1	0	1	0	0
43	5.33075	6.07005	0.3954	1.27112	0	0	0	1	0	0	0
44	1.34732	1.21104
44	3.40697	4.12693	2.05965	2.91589	1	0	0	1	0	0	1
44	5.14387	5.70629	1.7369	1.57936	1	1	1	0	1	0	0
45	2.74265	2.74152
45	1.05918	1.52346	-1.68347	-1.21806	1	0	0	1	0	0	1
45	5.58172	4.19471	4.52254	2.67126	1	0	0	1	0	0	1
46	3.28467	3.174
46	2.72336	3.05395	-0.561316	-0.120048	1	0	0	1	0	0	1
46	5.01101	4.82517	2.28765	1.77122	1	0	0	1	0	0	1
47	1.16439	1.12948
47	3.82828	3.29461	2.66389	2.16512	1	0	0	1	0	0	1
47	3.94117	4.97514	0.112894	1.68053	0	0	0	1	0	0	0
48	1.42622	1.72319
48	3.55346	3.76007	2.12723	2.03687	1	1	1	0	1	0	0
48	5.20107	4.44571	1.64762	0.685641	1	0	0	1	0	0	1
49	2.5992	2.00749
49	2.53155	2.69075	-0.0676471	0.683262	0	0	0	1	0	0	0
49	3.51889	3.74536	0.98734	1.05461	1	1	1	0	1	0	0
50	2.11835	2.25478
50	2.5706	2.94227	0.45226	0.687489	1	0	1	0	0	1	0
50	3.98861	4.84637	1.418	1.9041	1	0	0	1	0	0	1
51	1.76225	1.85352
51	3.45647	3.50517	1.69422	1.65164	1	1	1	0	1	0	0
51	2.41515	2.65107	-1.04133	-0.854098	1	0	1	0	0	1	0
52	0.00958865	-0.227158
52	4.53961	5.12112	4.53002	5.34828	1	0	0	1	0	0	1
52	8.12427	7.37909	3.58466	2.25797	1	0	0	1	0	0	1
53	2.56007	2.78552
53	2.91084	3.74498	0.350766	0.959463	1	0	0	1	0	0	1
53	6.29763	4.84939	3.38679	1.10441	1	0	0	1	0	0	1
54	3.32643	2.7766
54	3.13342	3.42583	-0.193005	0.64923	0	0	0	1	0	0	0
54	3.99	3.53757	0.856579	0.11174	1	0	0	1	0	0	1
55	3.65714	3.32862
55	4.83689	4.62357	1.17975	1.29495	1	1	1	0	1	0	0
55	6.30732	5.18512	1.47043	0.561552	1	0	0	1	0	0	1
56	4.16353	4.08915
56	4.45515	4.27557	0.291622	0.186419	0	1	1	0	0	0	0
56	2.90054	3.66501	-1.5546	-0.61056	1	0	0	1	0	0	1
57	2.09803	2.1632
57	5.01421	4.32837	2.91618	2.16517	1	0	0	1	0	0	1
57	5.31977	4.96001	0.305567	0.631639	0	0	1	0	0	0	0
58	2.83235	3.21518
58	3.2527	3.81864	0.420353	0.603469	1	0	1	0	0	1	0
58	6.93955	6.23506	3.68685	2.41642	1	0	0	1	0	0	1
59	1.39434	1.97888
59	2.72133	2.84838	1.32698	0.869492	1	0	0	1	0	0	1
59	4.72834	5.05355	2.00701	2.20518	1	1	1	0	1	0	0
60	1.43663	1.37401
60	4.43877	5.38831	3.00214	4.0143	1	0	0	1	0	0	1
60	5.7307	5.1764	1.29193	-0.211909	1	0	0	1	0	0	1
61	2.30862	2.13026
61	2.32801	2.50832	0.0193912	0.378063	0	0	0	1	0	0	0
61	5.88598	4.91251	3.55797	2.40419	1	0	0	1	0	0	1
62	2.0739	2.1679
62	3.87091	3.99501	1.797	1.82711	1	1	1	0	1	0	0
62	4.51483	5.03425	0.643929	1.03925	1	0	1	0	0	1	0
63	3.93233	4.01716
63	3.12206	3.65286	-0.810273	-0.364306	1	0	0	1	0	0	1
63	7.28029	7.80196	4.15824	4.1491	1	1	1	0	1	0	0
64	2.74011	2.49247
64	2.68069	3.51046	-0.059419	1.01799	0	0	0	1	0	0	0
64	4.22067	3.92576	1.53998	0.415296	1	0	0	1	0	0	1
65	0.948858	1.38251
65	3.1936	2.57942	2.24474	1.19691	1	0	0	1	0	0	1
65	5.90151	5.24443	2.70792	2.66501	1	1	1	0	1	0	0
66	1.62623	2.25422
66	2.53668	2.34291	0.910449	0.0886937	1	0	0	1	0	0	1
66	5.87315	5.60299	3.33647	3.26008	1	1	1	0	1	0	0
67	0.744329	1.12497
67	3.20207	3.17384	2.45774	2.04887	1	0	0	1	0	0	1
67	4.34216	4.65509	1.14009	1.48124	1	0	1	0	0	1	0
68	3.50889	3.8057
68	4.9949	5.60185	1.48601	1.79616	1	0	1	0	0	1	0
68	5.26387	4.89956	0.26897	-0.702292	0	0	0	1	0	0	0
69	2.09551	1.79336
69	3.2935	4.12911	1.19799	2.33576	1	0	0	1	0	0	1
69	5.11528	6.52058	1.82178	2.39147	1	0	0	1	0	0	1
70	2.66721	1.87951
70	2.84705	3.74916	0.179848	1.86965	0	0	0	1	0	0	0
70	4.84993	4.86525	2.00288	1.11609	1	0	0	1	0	0	1
71	3.52441	4.15715
71	4.08677	4.60157	0.562363	0.444426	1	1	1	0	1	0	0
71	5.25517	5.15915	1.1684	0.557574	1	0	0	1	0	0	1
72	2.89633	2.90575
72	3.53317	3.55718	0.636839	0.651424	1	1	1	0	1	0	0
72	6.44285	4.90245	2.90969	1.34528	1	0	0	1	0	0	1
73	3.80506	3.68507
73	3.46602	2.74658	-0.339036	-0.938486	0	0	0	1	0	0	0
73	6.05053	5.40968	2.5845	2.6631	1	1	1	0	1	0	0
74	1.08052	1.21957
74	3.49919	4.46527	2.41867	3.2457	1	0	0	1	0	0	1
74	5.59901	5.65964	2.09982	1.19437	1	0	0	1	0	0	1
75	1.45684	1.68928
75	2.25758	2.46719	0.800731	0.777911	1	1	1	0	1	0	0
75	4.9394	4.74599	2.68183	2.2788	1	0	1	0	0	1	0
76	3.56188	2.85462
76	5.87324	5.92174	2.31136	3.06711	1	0	0	1	0	0	1
76	6.32119	7.62492	0.447947	1.70318	0	0	0	1	0	0	0
77	2.36559	2.2714
77	2.52608	3.05119	0.160488	0.779788	0	0	0	1	0	0	0
77	5.22175	5.55642	2.69568	2.50523	1	1	1	0	1	0	0
78	2.312	2.02094
78	1.96037	2.3504	-0.351634	0.329456	1	0	0	1	0	0	1
78	3.19385	2.38242	1.23348	0.0320215	1	0	0	1	0	0	1
79	2.74014	3.0931
79	3.66836	3.13049	0.928225	0.0373864	1	0	0	1	0	0	1
79	2.59396	3.16456	-1.0744	0.0340726	1	0	0	1	0	0	1
80	2.8332	2.78258
80	3.91896	4.43937	1.08576	1.65679	1	0	0	1	0	0	1
80	5.69952	5.37384	1.78056	0.934463	1	0	0	1	0	0	1
81	4.9949	5.77926
81	5.39088	5.01979	0.395982	-0.759467	0	0	0	1	0	0	0
81	4.61962	4.93161	-0.771261	-0.0881793	1	0	0	1	0	0	1
82	3.85044	3.9253
82	3.90791	3.7187	0.0574714	-0.206594	0	0	1	0	0	0	0
82	4.73709	5.45777	0.829182	1.73907	1	0	0	1	0	0	1
83	2.40211	2.84797
83	2.28188	2.12457	-0.120238	-0.723404	0	0	0	1	0	0	0
83	5.27097	5.3835	2.98909	3.25893	1	1	1	0	1	0	0
84	2.36064	2.75519
84	5.02805	3.94344	2.66742	1.18826	1	0	0	1	0	0	1
84	4.84035	3.78329	-0.187704	-0.160159	0	1	1	0	0	0	0
85	2.51034	2.25259
85	5.06205	4.78156	2.55171	2.52897	1	1	1	0	1	0	0
85	5.8925	6.66852	0.830449	1.88696	1	0	0	1	0	0	1
86	1.73059	0.725068
86	3.36513	3.06853	1.63454	2.34346	1	0	0	1	0	0	1
86	4.77719	3.79513	1.41206	0.726602	1	0	0	1	0	0	1
87	2.68867	1.76429
87	0.882762	0.814844	-1.80591	-0.949443	1	0	0	1	0	0	1
87	4.28238	4.67568	3.39962	3.86083	1	0	0	1	0	0	1
88	2.07136	2.4667
88	1.98841	2.82551	-0.082945	0.35881	0	0	0	1	0	0	0
88	4.08743	4.11443	2.09902	1.28892	1	0	0	1	0	0	1
89	1.9934	2.58934
89	4.2827	3.43428	2.2893	0.844945	1	0	0	1	0	0	1
89	3.87762	4.38126	-0.405076	0.946978	0	0	0	1	0	0	0
90	4.6146	4.1202
90	2.46544	3.15347	-2.14916	-0.96673	1	0	0	1	0	0	1
90	6.66466	7.02209	4.19922	3.86863	1	0	1	0	0	1	0
91	2.70572	3.28494
91	2.54506	2.7785	-0.160662	-0.506436	0	0	0	1	0	0	0
91	4.48586	4.30769	1.94081	1.52918	1	0	1	0	0	1	0
92	3.48478	3.08056
92	4.55174	5.10387	1.06696	2.02331	1	0	0	1	0	0	1
92	3.57442	4.92679	-0.977318	-0.177083	1	0	0	1	0	0	1
93	1.93606	2.04292
93	1.97213	2.47653	0.0360648	0.433607	0	0	0	1	0	0	0
93	4.22663	4.78787	2.25451	2.31134	1	1	1	0	1	0	0
94	1.32171	1.35238
94	3.94572	4.32691	2.624	2.97453	1	0	1	0	0	1	0
94	5.52031	5.20173	1.57459	0.874823	1	0	0	1	0	0	1
95	3.1483	3.67512
95	4.10176	4.67732	0.953465	1.0022	1	1	1	0	1	0	0
95	3.76436	3.07138	-0.337403	-1.60594	0	0	0	1	0	0	0
96	3.14886	3.65635
96	3.33451	3.70643	0.185648	0.0500757	0	1	1	0	0	0	0
96	5.51366	5.30981	2.17916	1.60339	1	0	0	1	0	0	1
97	3.14254	3.17163
97	2.44841	2.76851	-0.694126	-0.403123	1	0	0	1	0	0	1
97	7.49151	7.23574	5.0431	4.46723	1	0	1	0	0	1	0
98	2.39324	3.28468
98	4.35613	4.40584	1.96289	1.12116	1	0	0	1	0	0	1
98	5.39279	5.70245	1.03666	1.29661	1	1	1	0	1	0	0
99	3.84359	3.68093
99	4.26842	4.86128	0.424828	1.18035	1	0	0	1	0	0	1
99	4.2287	4.49152	-0.0397219	-0.369758	0	0	1	0	0	0	0
100	1.05664	1.46487
100	2.83909	3.17578	1.78245	1.71091	1	1	1	0	1	0	0
100	5.20292	4.61516	2.36383	1.43938	1	0	0	1	0	0	1
101	2.85711	1.93162
101	3.14657	3.40676	0.289465	1.47514	0	0	0	1	0	0	0
101	5.29889	4.69369	2.15232	1.28693	1	0	0	1	0	0	1
102	3.58696	2.9552
102	4.25781	4.59557	0.670851	1.64037	1	0	0	1	0	0	1
102	4.41498	4.15138	0.157168	-0.444191	0	0	0	1	0	0	0
103	4.16745	3.50674
103	4.53472	4.31246	0.367265	0.805722	0	0	1	0	0	0	0
103	5.57404	5.34362	1.03932	1.03116	1	1	1	0	1	0	0
104	2.80137	2.45592
104	5.36159	5.50803	2.56022	3.05211	1	0	1	0	0	1	0
104	4.44075	5.9676	-0.920845	0.459573	1	0	0	1	0	0	1
105	3.24772	3.52934
105	0.552818	1.13907	-2.6949	-2.39028	1	0	0	1	0	0	1
105	4.50333	5.07672	3.95051	3.93766	1	1	1	0	1	0	0
106	4.17088	4.37701
106	3.3494	2.91438	-0.821489	-1.46263	1	0	0	1	0	0	1
106	2.74222	3.47801	-0.607177	0.56363	1	0	0	1	0	0	1
107	0.913034	0.751746
107	3.78949	4.04381	2.87646	3.29206	1	0	0	1	0	0	1
107	3.97255	3.75374	0.183059	-0.290072	0	0	0	1	0	0	0
108	1.78722	1.36368
108	1.60854	2.09389	-0.17868	0.730213	1	0	0	1	0	0	1
108	3.34282	4.04011	1.73428	1.94622	1	0	1	0	0	1	0
109	2.04411	2.21992
109	4.6053	4.49792	2.56119	2.27799	1	0	1	0	0	1	0
109	4.67475	4.69321	0.0694506	0.195291	0	1	1	0	0	0	0
110	3.08971	3.19732
110	3.96464	3.72869	0.874929	0.531378	1	0	1	0	0	1	0
110	6.81594	7.19499	2.8513	3.46629	1	0	1	0	0	1	0
111	2.61137	2.36299
111	1.85732	2.40534	-0.754058	0.0423453	1	0	0	1	0	0	1
111	7.35468	5.51952	5.49736	3.11418	1	0	0	1	0	0	1
112	3.07545	2.87431
112	2.72179	3.58428	-0.35366	0.709965	1	0	0	1	0	0	1
112	4.17096	3.22185	1.44918	-0.362428	1	0	0	1	0	0	1
113	2.54734	2.04038
113	3.46325	4.17191	0.915912	2.13153	1	0	0	1	0	0	1
113	5.57771	4.94126	2.11446	0.769346	1	0	0	1	0	0	1
114	1.94828	1.47686
114	3.33416	3.70758	1.38588	2.23072	1	0	0	1	0	0	1
114	4.43311	4.39289	1.09895	0.685312	1	0	1	0	0	1	0
115	2.52443	2.1401
115	3.12012	3.44342	0.595684	1.30332	1	0	0	1	0	0	1
115	4.17929	3.76231	1.05917	0.318897	1	0	0	1	0	0	1
116	1.19083	1.49136
116	4.12184	4.8088	2.93101	3.31744	1	0	1	0	0	1	0
116	6.60611	7.24307	2.48427	2.43427	1	1	1	0	1	0	0
117	2.09077	2.55433
117	3.92941	3.82498	1.83864	1.27065	1	0	0	1	0	0	1
117	6.07161	6.17598	2.1422	2.351	1	1	1	0	1	0	0
118	1.72605	1.63547
118	2.28097	2.14469	0.554912	0.509213	1	1	1	0	1	0	0
118	6.27148	5.84542	3.99052	3.70073	1	1	1	0	1	0	0
119	2.12737	2.30976
119	2.12398	1.90259	-0.00339344	-0.407162	0	0	0	1	0	0	0
119	6.18422	4.68787	4.06024	2.78527	1	0	0	1	0	0	1
120	2.28933	2.17099
120	3.41226	3.08738	1.12293	0.916386	1	0	1	0	0	1	0
120	5.50706	4.45279	2.0948	1.36541	1	0	0	1	0	0	1
121	3.7482	3.24929
121	4.38882	3.66961	0.640617	0.420326	1	0	1	0	0	1	0
121	5.25259	4.7362	0.863768	1.06659	1	1	1	0	1	0	0
122	3.73916	3.31427
122	1.80041	1.76723	-1.93875	-1.54704	1	0	0	1	0	0	1
122	3.83389	4.44042	2.03348	2.6732	1	0	0	1	0	0	1
123	2.92936	2.72982
123	2.36944	2.56559	-0.55992	-0.164231	1	0	0	1	0	0	1
123	6.12423	6.10064	3.75479	3.53505	1	1	1	0	1	0	0
124	3.90359	4.75276
124	4.54976	3.96195	0.646178	-0.790804	1	0	0	1	0	0	1
124	3.28182	5.23464	-1.26794	1.27268	1	0	0	1	0	0	1
125	0.597744	0.846423
125	4.34482	4.51527	3.74708	3.66885	1	1	1	0	1	0	0
125	4.32463	4.35118	-0.0201939	-0.164093	0	1	1	0	0	0	0
126	2.98225	2.84254
126	4.092	4.21363	1.10975	1.37109	1	0	1	0	0	1	0
126	4.44543	5.79206	0.353424	1.57844	0	0	0	1	0	0	0
127	2.62239	2.85019
127	3.84963	3.18421	1.22724	0.33402	1	0	0	1	0	0	1
127	4.30141	4.25016	0.451785	1.06594	1	0	0	1	0	0	1
128	2.02881	1.8732
128	3.76188	3.58757	1.73308	1.71437	1	1	1	0	1	0	0
128	5.70971	5.63849	1.94783	2.05092	1	1	1	0	1	0	0
129	2.7668	3.1978
129	2.83541	2.56065	0.0686098	-0.63715	0	0	0	1	0	0	0
129	2.8351	3.97477	-0.000312793	1.41411	0	0	0	1	0	0	0
130	3.50831	4.12392
130	2.80621	2.90921	-0.702096	-1.21471	1	0	0	1	0	0	1
130	2.98901	1.95947	0.182793	-0.94974	0	0	0	1	0	0	0
131	0.579524	1.32481
131	3.03396	3.23066	2.45444	1.90584	1	0	0	1	0	0	1
131	4.29911	4.19035	1.26515	0.959696	1	0	1	0	0	1	0
132	3.15208	2.5524
132	4.30907	3.48392	1.15699	0.931513	1	0	1	0	0	1	0
132	3.84437	3.84815	-0.464694	0.364231	1	0	0	1	0	0	1
133	1.11944	1.0896
133	2.18602	2.49935	1.06658	1.40975	1	0	0	1	0	0	1
133	4.13152	3.10433	1.9455	0.604982	1	0	0	1	0	0	1
134	0.35276	1.58471
134	2.48533	2.64774	2.13257	1.06304	1	0	0	1	0	0	1
134	4.27576	5.68859	1.79043	3.04084	1	0	0	1	0	0	1
135	2.65661	2.6653
135	3.90784	3.90232	1.25122	1.23703	1	1	1	0	1	0	0
135	4.99561	4.27346	1.08778	0.371139	1	0	0	1	0	0	1
136	1.55605	1.74814
136	3.29977	3.41961	1.74372	1.67148	1	1	1	0	1	0	0
136	4.71682	3.5416	1.41705	0.12199	1	0	0	1	0	0	1
137	1.38187	1.32158
137	1.58983	1.39014	0.20796	0.0685633	1	0	1	0	0	1	0
137	6.46339	6.05144	4.87355	4.6613	1	1	1	0	1	0	0
138	1.74787	1.31113
138	3.51467	4.18732	1.7668	2.8762	1	0	0	1	0	0	1
138	6.77855	6.06073	3.26388	1.8734	1	0	0	1	0	0	1
139	4.08401	3.89673
139	4.6172	4.13454	0.533199	0.23781	1	0	1	0	0	1	0
139	4.63717	5.24045	0.0199626	1.1059	0	0	0	1	0	0	0
140	4.04982	4.22695
140	4.31834	5.00815	0.268523	0.7812	0	0	0	1	0	0	0
140	4.11143	4.89302	-0.206918	-0.115131	0	1	1	0	0	0	0
141	2.15539	2.48077
141	4.76579	4.96426	2.6104	2.4835	1	1	1	0	1	0	0
141	3.71088	4.23728	-1.05491	-0.726979	1	0	1	0	0	1	0
142	3.80214	3.29832
142	4.27829	4.14167	0.476149	0.843346	1	0	1	0	0	1	0
142	5.86148	4.7339	1.58319	0.59223	1	0	0	1	0	0	1
143	1.90563	2.1131
143	5.89705	4.8984	3.99142	2.78531	1	0	0	1	0	0	1
143	5.00944	6.18178	-0.88761	1.28337	1	0	0	1	0	0	1
144	0.477455	0.820125
144	2.71709	3.16854	2.23963	2.34842	1	1	1	0	1	0	0
144	3.4859	4.54084	0.768818	1.3723	1	0	0	1	0	0	1
145	2.30875	1.66762
145	0.709901	1.0377	-1.59885	-0.629923	1	0	0	1	0	0	1
145	5.1514	6.9161	4.44149	5.8784	1	0	0	1	0	0	1
146	2.72323	2.8142
146	4.83868	4.18631	2.11546	1.37211	1	0	0	1	0	0	1
146	6.27434	6.11565	1.43566	1.92934	1	0	1	0	0	1	0
147	3.58068	3.56536
147	2.44501	2.11465	-1.13567	-1.45071	1	0	0	1	0	0	1
147	4.08521	5.2987	1.6402	3.18405	1	0	0	1	0	0	1
148	4.33526	4.10891
148	4.32	4.23513	-0.0152584	0.126224	0	1	1	0	0	0	0
148	5.7585	5.14569	1.43849	0.910559	1	0	1	0	0	1	0
149	1.57725	1.90528
149	2.47736	3.11755	0.900111	1.21226	1	0	0	1	0	0	1
149	3.74352	4.96703	1.26616	1.84948	1	0	0	1	0	0	1
150	2.46912	1.85383
150	4.18787	3.33214	1.71875	1.47831	1	0	1	0	0	1	0
150	6.6099	7.13226	2.42204	3.80012	1	0	0	1	0	0	1

## Sheet: repeat 20%
ID	T1	T2	Delta CO td	delta CO Cocwz	interpretable				Interchangeability	Gray Zone	out		repeteability
1	2.48913	3.18309											0.2
1	3.69443	4.0587	1.2053	0.875614	1	1	1	0	1	0	0
1	5.68307	6.06075	1.98864	2.00205	1	1	1	0	1	0	0
2	2.01082	1.52679
2	3.98407	4.10012	1.97325	2.57333	1	1	1	0	1	0	0
2	4.61581	4.19727	0.631737	0.0971532	0	1	1	0	0	0	0
3	1.46618	1.90054
3	5.31851	4.8917	3.85233	2.99116	1	1	1	0	1	0	0
3	4.69002	5.74071	-0.628495	0.849006	0	0	1	0	0	0	0
4	1.07264	1.14086
4	3.05929	3.02503	1.98664	1.88417	1	1	1	0	1	0	0
4	4.86221	5.24204	1.80292	2.21701	1	1	1	0	1	0	0
5	2.79765	3.2907
5	3.61041	4.53971	0.812758	1.24902	0	1	1	0	0	0	0
5	5.21338	4.65039	1.60297	0.110671	1	0	1	0	0	1	0
6	2.41894	2.78191
6	4.24683	3.94953	1.82789	1.16762	1	1	1	0	1	0	0
6	6.31029	6.55513	2.06346	2.6056	1	1	1	0	1	0	0
7	0.642055	1.06614
7	5.4812	4.70872	4.83915	3.64257	1	0	1	0	0	1	0
7	3.55958	5.59411	-1.92163	0.885389	1	0	0	1	0	0	1
8	3.98329	4.0864
8	3.78285	3.12783	-0.200442	-0.958572	0	0	1	0	0	0	0
8	2.5163	3.02444	-1.26656	-0.103388	1	0	1	0	0	1	0
9	0.152403	0.477528
9	2.83004	3.32659	2.67764	2.84906	1	1	1	0	1	0	0
9	5.62098	6.21773	2.79094	2.89114	1	1	1	0	1	0	0
10	2.29076	1.825
10	3.23203	3.59119	0.941272	1.76619	1	0	1	0	0	1	0
10	6.15074	6.11707	2.91871	2.52588	1	1	1	0	1	0	0
11	1.23068	1.54993
11	4.08788	3.68238	2.8572	2.13245	1	0	1	0	0	1	0
11	4.0331	3.56243	-0.0547822	-0.119951	0	1	1	0	0	0	0
12	1.35715	1.11497
12	3.52663	2.86196	2.16948	1.74699	1	1	1	0	1	0	0
12	4.11678	4.22821	0.590146	1.36625	0	1	1	0	0	0	0
13	2.22531	1.57369
13	4.89484	4.57877	2.66954	3.00508	1	1	1	0	1	0	0
13	4.8232	5.82779	-0.0716409	1.24902	0	0	1	0	0	0	0
14	3.30458	3.11107
14	3.7573	3.09175	0.452716	-0.0193176	0	1	1	0	0	0	0
14	5.47865	4.55122	1.72135	1.45947	1	1	1	0	1	0	0
15	0.9066	0.647443
15	2.83154	2.79025	1.92494	2.14281	1	1	1	0	1	0	0
15	5.7116	5.05262	2.88006	2.26237	1	1	1	0	1	0	0
16	1.77813	1.80051
16	3.53125	2.45748	1.75313	0.656968	1	0	1	0	0	1	0
16	4.96119	6.80035	1.42993	4.34287	1	0	0	1	0	0	1
17	1.07584	1.36398
17	2.79887	3.05603	1.72302	1.69205	1	1	1	0	1	0	0
17	5.18844	6.31634	2.38957	3.26031	1	1	1	0	1	0	0
18	1.66339	1.06596
18	3.47694	2.93446	1.81354	1.8685	1	1	1	0	1	0	0
18	4.12708	3.73852	0.650138	0.804056	0	1	1	0	0	0	0
19	3.88757	3.58324
19	1.88065	2.95108	-2.00692	-0.632156	1	0	0	1	0	0	1
19	5.04228	5.90368	3.16163	2.9526	1	1	1	0	1	0	0
20	3.52808	2.38569
20	3.94254	3.83612	0.414459	1.45043	0	0	1	0	0	0	0
20	5.14336	4.77929	1.20081	0.943171	0	1	1	0	0	0	0
21	2.88575	2.77443
21	3.79093	3.56006	0.905182	0.785632	1	1	1	0	1	0	0
21	5.7014	5.54259	1.91047	1.98254	1	1	1	0	1	0	0
22	1.71347	1.32192
22	5.5405	5.47965	3.82703	4.15773	1	1	1	0	1	0	0
22	5.94547	4.57661	0.404967	-0.903038	0	0	1	0	0	0	0
23	2.35677	2.17751
23	4.62887	3.82401	2.27209	1.6465	1	1	1	0	1	0	0
23	4.1319	3.76503	-0.496966	-0.0589791	0	1	1	0	0	0	0
24	1.10428	0.901697
24	3.70728	4.88732	2.603	3.98563	1	0	1	0	0	1	0
24	5.48619	5.45994	1.77891	0.572616	1	0	1	0	0	1	0
25	2.39051	2.50996
25	3.41004	3.85723	1.01953	1.34727	1	1	1	0	1	0	0
25	5.9486	5.42398	2.53855	1.56675	1	1	1	0	1	0	0
26	2.63084	2.72101
26	2.77512	2.96086	0.144279	0.239855	0	1	1	0	0	0	0
26	6.20734	6.28027	3.43222	3.3194	1	1	1	0	1	0	0
27	2.66386	2.43479
27	4.3303	4.15479	1.66643	1.72	1	1	1	0	1	0	0
27	5.20426	3.9914	0.873963	-0.163395	0	0	1	0	0	0	0
28	3.57208	3.56945
28	4.44266	4.66605	0.870574	1.0966	0	1	1	0	0	0	0
28	4.56509	5.1692	0.122431	0.503154	0	1	1	0	0	0	0
29	4.9402	5.01965
29	4.66374	3.22367	-0.276462	-1.79598	0	0	1	0	0	0	0
29	6.32482	7.10114	1.66109	3.87747	1	0	1	0	0	1	0
30	4.39282	5.00825
30	4.54638	4.0779	0.153558	-0.930352	0	0	1	0	0	0	0
30	4.06718	4.04568	-0.479199	-0.0322236	0	1	1	0	0	0	0
31	2.13449	2.36713
31	3.68804	4.0664	1.55355	1.69927	1	1	1	0	1	0	0
31	5.54948	6.20622	1.86144	2.13983	1	1	1	0	1	0	0
32	1.58462	1.69023
32	5.89117	5.87183	4.30655	4.1816	1	1	1	0	1	0	0
32	4.71794	5.47484	-1.17323	-0.396992	0	1	1	0	0	0	0
33	1.31039	1.05597
33	5.06854	5.04713	3.75815	3.99116	1	1	1	0	1	0	0
33	4.13767	5.44816	-0.930867	0.401034	0	0	1	0	0	0	0
34	0.863751	0.585191
34	2.13454	1.7813	1.27079	1.19611	1	1	1	0	1	0	0
34	4.14143	4.47038	2.00689	2.68908	1	1	1	0	1	0	0
35	6.54259	6.36638
35	3.37149	3.12569	-3.1711	-3.24069	1	1	1	0	1	0	0
35	5.46396	4.44953	2.09247	1.32384	1	1	1	0	1	0	0
36	1.86739	2.55849
36	4.67681	4.50869	2.80941	1.9502	1	0	1	0	0	1	0
36	2.42299	2.45658	-2.25381	-2.05211	1	1	1	0	1	0	0
37	2.61411	2.36166
37	4.6181	4.69197	2.004	2.33031	1	1	1	0	1	0	0
37	4.74901	5.03046	0.130903	0.338488	0	1	1	0	0	0	0
38	0.491301	1.89986
38	3.78235	4.29523	3.29105	2.39537	1	0	1	0	0	1	0
38	4.70698	4.97277	0.924628	0.677539	0	1	1	0	0	0	0
39	1.51099	2.27655
39	3.05523	2.96484	1.54423	0.688297	1	0	1	0	0	1	0
39	4.92701	5.7185	1.87179	2.75366	1	1	1	0	1	0	0
40	4.99052	4.8104
40	4.29942	3.53405	-0.691093	-1.27635	0	1	1	0	0	0	0
40	4.01125	4.67627	-0.288176	1.14222	0	0	1	0	0	0	0
41	1.07111	0.811207
41	5.22493	4.57695	4.15381	3.76574	1	1	1	0	1	0	0
41	4.95225	4.17447	-0.272675	-0.402477	0	1	1	0	0	0	0
42	2.06232	1.04544
42	3.92833	3.64992	1.866	2.60448	1	1	1	0	1	0	0
42	5.39654	5.91412	1.46821	2.2642	1	1	1	0	1	0	0
43	1.75322	1.51347
43	4.93535	4.79893	3.18213	3.28546	1	1	1	0	1	0	0
43	5.33075	6.07005	0.3954	1.27112	0	1	1	0	0	0	0
44	1.34732	1.21104
44	3.40697	4.12693	2.05965	2.91589	1	0	1	0	0	1	0
44	5.14387	5.70629	1.7369	1.57936	1	1	1	0	1	0	0
45	2.74265	2.74152
45	1.05918	1.52346	-1.68347	-1.21806	1	0	1	0	0	1	0
45	5.58172	4.19471	4.52254	2.67126	1	0	1	0	0	1	0
46	3.28467	3.174
46	2.72336	3.05395	-0.561316	-0.120048	0	1	1	0	0	0	0
46	5.01101	4.82517	2.28765	1.77122	1	1	1	0	1	0	0
47	1.16439	1.12948
47	3.82828	3.29461	2.66389	2.16512	1	1	1	0	1	0	0
47	3.94117	4.97514	0.112894	1.68053	0	0	1	0	0	0	0
48	1.42622	1.72319
48	3.55346	3.76007	2.12723	2.03687	1	1	1	0	1	0	0
48	5.20107	4.44571	1.64762	0.685641	1	0	1	0	0	1	0
49	2.5992	2.00749
49	2.53155	2.69075	-0.0676471	0.683262	0	0	1	0	0	0	0
49	3.51889	3.74536	0.98734	1.05461	1	1	1	0	1	0	0
50	2.11835	2.25478
50	2.5706	2.94227	0.45226	0.687489	0	1	1	0	0	0	0
50	3.98861	4.84637	1.418	1.9041	1	1	1	0	1	0	0
51	1.76225	1.85352
51	3.45647	3.50517	1.69422	1.65164	1	1	1	0	1	0	0
51	2.41515	2.65107	-1.04133	-0.854098	0	1	1	0	0	0	0
52	0.00958865	-0.227158
52	4.53961	5.12112	4.53002	5.34828	1	1	1	0	1	0	0
52	8.12427	7.37909	3.58466	2.25797	1	1	1	0	1	0	0
53	2.56007	2.78552
53	2.91084	3.74498	0.350766	0.959463	0	1	1	0	0	0	0
53	6.29763	4.84939	3.38679	1.10441	1	0	0	1	0	0	1
54	3.32643	2.7766
54	3.13342	3.42583	-0.193005	0.64923	0	0	1	0	0	0	0
54	3.99	3.53757	0.856579	0.11174	0	0	1	0	0	0	0
55	3.65714	3.32862
55	4.83689	4.62357	1.17975	1.29495	1	1	1	0	1	0	0
55	6.30732	5.18512	1.47043	0.561552	0	1	1	0	0	0	0
56	4.16353	4.08915
56	4.45515	4.27557	0.291622	0.186419	0	1	1	0	0	0	0
56	2.90054	3.66501	-1.5546	-0.61056	1	0	1	0	0	1	0
57	2.09803	2.1632
57	5.01421	4.32837	2.91618	2.16517	1	1	1	0	1	0	0
57	5.31977	4.96001	0.305567	0.631639	0	1	1	0	0	0	0
58	2.83235	3.21518
58	3.2527	3.81864	0.420353	0.603469	0	1	1	0	0	0	0
58	6.93955	6.23506	3.68685	2.41642	1	0	1	0	0	1	0
59	1.39434	1.97888
59	2.72133	2.84838	1.32698	0.869492	1	0	1	0	0	1	0
59	4.72834	5.05355	2.00701	2.20518	1	1	1	0	1	0	0
60	1.43663	1.37401
60	4.43877	5.38831	3.00214	4.0143	1	1	1	0	1	0	0
60	5.7307	5.1764	1.29193	-0.211909	0	0	1	0	0	0	0
61	2.30862	2.13026
61	2.32801	2.50832	0.0193912	0.378063	0	1	1	0	0	0	0
61	5.88598	4.91251	3.55797	2.40419	1	0	1	0	0	1	0
62	2.0739	2.1679
62	3.87091	3.99501	1.797	1.82711	1	1	1	0	1	0	0
62	4.51483	5.03425	0.643929	1.03925	0	1	1	0	0	0	0
63	3.93233	4.01716
63	3.12206	3.65286	-0.810273	-0.364306	0	1	1	0	0	0	0
63	7.28029	7.80196	4.15824	4.1491	1	1	1	0	1	0	0
64	2.74011	2.49247
64	2.68069	3.51046	-0.059419	1.01799	0	0	1	0	0	0	0
64	4.22067	3.92576	1.53998	0.415296	1	0	1	0	0	1	0
65	0.948858	1.38251
65	3.1936	2.57942	2.24474	1.19691	1	0	1	0	0	1	0
65	5.90151	5.24443	2.70792	2.66501	1	1	1	0	1	0	0
66	1.62623	2.25422
66	2.53668	2.34291	0.910449	0.0886937	1	0	1	0	0	1	0
66	5.87315	5.60299	3.33647	3.26008	1	1	1	0	1	0	0
67	0.744329	1.12497
67	3.20207	3.17384	2.45774	2.04887	1	1	1	0	1	0	0
67	4.34216	4.65509	1.14009	1.48124	1	1	1	0	1	0	0
68	3.50889	3.8057
68	4.9949	5.60185	1.48601	1.79616	1	1	1	0	1	0	0
68	5.26387	4.89956	0.26897	-0.702292	0	0	1	0	0	0	0
69	2.09551	1.79336
69	3.2935	4.12911	1.19799	2.33576	1	0	1	0	0	1	0
69	5.11528	6.52058	1.82178	2.39147	1	1	1	0	1	0	0
70	2.66721	1.87951
70	2.84705	3.74916	0.179848	1.86965	0	0	0	1	0	0	0
70	4.84993	4.86525	2.00288	1.11609	1	0	1	0	0	1	0
71	3.52441	4.15715
71	4.08677	4.60157	0.562363	0.444426	0	1	1	0	0	0	0
71	5.25517	5.15915	1.1684	0.557574	0	1	1	0	0	0	0
72	2.89633	2.90575
72	3.53317	3.55718	0.636839	0.651424	0	1	1	0	0	0	0
72	6.44285	4.90245	2.90969	1.34528	1	0	1	0	0	1	0
73	3.80506	3.68507
73	3.46602	2.74658	-0.339036	-0.938486	0	0	1	0	0	0	0
73	6.05053	5.40968	2.5845	2.6631	1	1	1	0	1	0	0
74	1.08052	1.21957
74	3.49919	4.46527	2.41867	3.2457	1	1	1	0	1	0	0
74	5.59901	5.65964	2.09982	1.19437	1	1	1	0	1	0	0
75	1.45684	1.68928
75	2.25758	2.46719	0.800731	0.777911	1	1	1	0	1	0	0
75	4.9394	4.74599	2.68183	2.2788	1	1	1	0	1	0	0
76	3.56188	2.85462
76	5.87324	5.92174	2.31136	3.06711	1	1	1	0	1	0	0
76	6.32119	7.62492	0.447947	1.70318	0	1	1	0	0	0	0
77	2.36559	2.2714
77	2.52608	3.05119	0.160488	0.779788	0	1	1	0	0	0	0
77	5.22175	5.55642	2.69568	2.50523	1	1	1	0	1	0	0
78	2.312	2.02094
78	1.96037	2.3504	-0.351634	0.329456	0	0	1	0	0	0	0
78	3.19385	2.38242	1.23348	0.0320215	1	0	0	1	0	0	1
79	2.74014	3.0931
79	3.66836	3.13049	0.928225	0.0373864	1	0	1	0	0	1	0
79	2.59396	3.16456	-1.0744	0.0340726	0	0	1	0	0	0	0
80	2.8332	2.78258
80	3.91896	4.43937	1.08576	1.65679	1	1	1	0	1	0	0
80	5.69952	5.37384	1.78056	0.934463	1	1	1	0	1	0	0
81	4.9949	5.77926
81	5.39088	5.01979	0.395982	-0.759467	0	0	1	0	0	0	0
81	4.61962	4.93161	-0.771261	-0.0881793	0	1	1	0	0	0	0
82	3.85044	3.9253
82	3.90791	3.7187	0.0574714	-0.206594	0	1	1	0	0	0	0
82	4.73709	5.45777	0.829182	1.73907	0	1	1	0	0	0	0
83	2.40211	2.84797
83	2.28188	2.12457	-0.120238	-0.723404	0	0	1	0	0	0	0
83	5.27097	5.3835	2.98909	3.25893	1	1	1	0	1	0	0
84	2.36064	2.75519
84	5.02805	3.94344	2.66742	1.18826	1	0	1	0	0	1	0
84	4.84035	3.78329	-0.187704	-0.160159	0	1	1	0	0	0	0
85	2.51034	2.25259
85	5.06205	4.78156	2.55171	2.52897	1	1	1	0	1	0	0
85	5.8925	6.66852	0.830449	1.88696	0	1	1	0	0	0	0
86	1.73059	0.725068
86	3.36513	3.06853	1.63454	2.34346	1	1	1	0	1	0	0
86	4.77719	3.79513	1.41206	0.726602	1	1	1	0	1	0	0
87	2.68867	1.76429
87	0.882762	0.814844	-1.80591	-0.949443	1	0	0	1	0	0	1
87	4.28238	4.67568	3.39962	3.86083	1	1	1	0	1	0	0
88	2.07136	2.4667
88	1.98841	2.82551	-0.082945	0.35881	0	1	1	0	0	0	0
88	4.08743	4.11443	2.09902	1.28892	1	0	1	0	0	1	0
89	1.9934	2.58934
89	4.2827	3.43428	2.2893	0.844945	1	0	0	1	0	0	1
89	3.87762	4.38126	-0.405076	0.946978	0	0	1	0	0	0	0
90	4.6146	4.1202
90	2.46544	3.15347	-2.14916	-0.96673	1	0	1	0	0	1	0
90	6.66466	7.02209	4.19922	3.86863	1	1	1	0	1	0	0
91	2.70572	3.28494
91	2.54506	2.7785	-0.160662	-0.506436	0	1	1	0	0	0	0
91	4.48586	4.30769	1.94081	1.52918	1	1	1	0	1	0	0
92	3.48478	3.08056
92	4.55174	5.10387	1.06696	2.02331	0	1	1	0	0	0	0
92	3.57442	4.92679	-0.977318	-0.177083	0	1	1	0	0	0	0
93	1.93606	2.04292
93	1.97213	2.47653	0.0360648	0.433607	0	1	1	0	0	0	0
93	4.22663	4.78787	2.25451	2.31134	1	1	1	0	1	0	0
94	1.32171	1.35238
94	3.94572	4.32691	2.624	2.97453	1	1	1	0	1	0	0
94	5.52031	5.20173	1.57459	0.874823	1	1	1	0	1	0	0
95	3.1483	3.67512
95	4.10176	4.67732	0.953465	1.0022	0	1	1	0	0	0	0
95	3.76436	3.07138	-0.337403	-1.60594	0	0	0	1	0	0	0
96	3.14886	3.65635
96	3.33451	3.70643	0.185648	0.0500757	0	1	1	0	0	0	0
96	5.51366	5.30981	2.17916	1.60339	1	1	1	0	1	0	0
97	3.14254	3.17163
97	2.44841	2.76851	-0.694126	-0.403123	0	1	1	0	0	0	0
97	7.49151	7.23574	5.0431	4.46723	1	1	1	0	1	0	0
98	2.39324	3.28468
98	4.35613	4.40584	1.96289	1.12116	1	0	1	0	0	1	0
98	5.39279	5.70245	1.03666	1.29661	0	1	1	0	0	0	0
99	3.84359	3.68093
99	4.26842	4.86128	0.424828	1.18035	0	1	1	0	0	0	0
99	4.2287	4.49152	-0.0397219	-0.369758	0	1	1	0	0	0	0
100	1.05664	1.46487
100	2.83909	3.17578	1.78245	1.71091	1	1	1	0	1	0	0
100	5.20292	4.61516	2.36383	1.43938	1	0	1	0	0	1	0
101	2.85711	1.93162
101	3.14657	3.40676	0.289465	1.47514	0	0	1	0	0	0	0
101	5.29889	4.69369	2.15232	1.28693	1	1	1	0	1	0	0
102	3.58696	2.9552
102	4.25781	4.59557	0.670851	1.64037	0	1	1	0	0	0	0
102	4.41498	4.15138	0.157168	-0.444191	0	1	1	0	0	0	0
103	4.16745	3.50674
103	4.53472	4.31246	0.367265	0.805722	0	1	1	0	0	0	0
103	5.57404	5.34362	1.03932	1.03116	0	1	1	0	0	0	0
104	2.80137	2.45592
104	5.36159	5.50803	2.56022	3.05211	1	1	1	0	1	0	0
104	4.44075	5.9676	-0.920845	0.459573	0	0	1	0	0	0	0
105	3.24772	3.52934
105	0.552818	1.13907	-2.6949	-2.39028	1	0	0	1	0	0	1
105	4.50333	5.07672	3.95051	3.93766	1	1	1	0	1	0	0
106	4.17088	4.37701
106	3.3494	2.91438	-0.821489	-1.46263	0	0	1	0	0	0	0
106	2.74222	3.47801	-0.607177	0.56363	0	0	1	0	0	0	0
107	0.913034	0.751746
107	3.78949	4.04381	2.87646	3.29206	1	1	1	0	1	0	0
107	3.97255	3.75374	0.183059	-0.290072	0	1	1	0	0	0	0
108	1.78722	1.36368
108	1.60854	2.09389	-0.17868	0.730213	0	0	0	1	0	0	0
108	3.34282	4.04011	1.73428	1.94622	1	1	1	0	1	0	0
109	2.04411	2.21992
109	4.6053	4.49792	2.56119	2.27799	1	1	1	0	1	0	0
109	4.67475	4.69321	0.0694506	0.195291	0	1	1	0	0	0	0
110	3.08971	3.19732
110	3.96464	3.72869	0.874929	0.531378	0	1	1	0	0	0	0
110	6.81594	7.19499	2.8513	3.46629	1	1	1	0	1	0	0
111	2.61137	2.36299
111	1.85732	2.40534	-0.754058	0.0423453	0	0	1	0	0	0	0
111	7.35468	5.51952	5.49736	3.11418	1	0	1	0	0	1	0
112	3.07545	2.87431
112	2.72179	3.58428	-0.35366	0.709965	0	0	1	0	0	0	0
112	4.17096	3.22185	1.44918	-0.362428	1	0	0	1	0	0	1
113	2.54734	2.04038
113	3.46325	4.17191	0.915912	2.13153	1	0	1	0	0	1	0
113	5.57771	4.94126	2.11446	0.769346	1	0	1	0	0	1	0
114	1.94828	1.47686
114	3.33416	3.70758	1.38588	2.23072	1	0	1	0	0	1	0
114	4.43311	4.39289	1.09895	0.685312	1	1	1	0	1	0	0
115	2.52443	2.1401
115	3.12012	3.44342	0.595684	1.30332	0	1	1	0	0	0	0
115	4.17929	3.76231	1.05917	0.318897	1	0	1	0	0	1	0
116	1.19083	1.49136
116	4.12184	4.8088	2.93101	3.31744	1	1	1	0	1	0	0
116	6.60611	7.24307	2.48427	2.43427	1	1	1	0	1	0	0
117	2.09077	2.55433
117	3.92941	3.82498	1.83864	1.27065	1	1	1	0	1	0	0
117	6.07161	6.17598	2.1422	2.351	1	1	1	0	1	0	0
118	1.72605	1.63547
118	2.28097	2.14469	0.554912	0.509213	1	1	1	0	1	0	0
118	6.27148	5.84542	3.99052	3.70073	1	1	1	0	1	0	0
119	2.12737	2.30976
119	2.12398	1.90259	-0.00339344	-0.407162	0	0	1	0	0	0	0
119	6.18422	4.68787	4.06024	2.78527	1	0	1	0	0	1	0
120	2.28933	2.17099
120	3.41226	3.08738	1.12293	0.916386	1	1	1	0	1	0	0
120	5.50706	4.45279	2.0948	1.36541	1	1	1	0	1	0	0
121	3.7482	3.24929
121	4.38882	3.66961	0.640617	0.420326	0	1	1	0	0	0	0
121	5.25259	4.7362	0.863768	1.06659	0	1	1	0	0	0	0
122	3.73916	3.31427
122	1.80041	1.76723	-1.93875	-1.54704	1	1	1	0	1	0	0
122	3.83389	4.44042	2.03348	2.6732	1	1	1	0	1	0	0
123	2.92936	2.72982
123	2.36944	2.56559	-0.55992	-0.164231	0	1	1	0	0	0	0
123	6.12423	6.10064	3.75479	3.53505	1	1	1	0	1	0	0
124	3.90359	4.75276
124	4.54976	3.96195	0.646178	-0.790804	0	0	1	0	0	0	0
124	3.28182	5.23464	-1.26794	1.27268	0	0	0	1	0	0	0
125	0.597744	0.846423
125	4.34482	4.51527	3.74708	3.66885	1	1	1	0	1	0	0
125	4.32463	4.35118	-0.0201939	-0.164093	0	1	1	0	0	0	0
126	2.98225	2.84254
126	4.092	4.21363	1.10975	1.37109	1	1	1	0	1	0	0
126	4.44543	5.79206	0.353424	1.57844	0	0	1	0	0	0	0
127	2.62239	2.85019
127	3.84963	3.18421	1.22724	0.33402	1	0	1	0	0	1	0
127	4.30141	4.25016	0.451785	1.06594	0	1	1	0	0	0	0
128	2.02881	1.8732
128	3.76188	3.58757	1.73308	1.71437	1	1	1	0	1	0	0
128	5.70971	5.63849	1.94783	2.05092	1	1	1	0	1	0	0
129	2.7668	3.1978
129	2.83541	2.56065	0.0686098	-0.63715	0	0	1	0	0	0	0
129	2.8351	3.97477	-0.000312793	1.41411	0	0	1	0	0	0	0
130	3.50831	4.12392
130	2.80621	2.90921	-0.702096	-1.21471	0	0	1	0	0	0	0
130	2.98901	1.95947	0.182793	-0.94974	0	0	0	1	0	0	0
131	0.579524	1.32481
131	3.03396	3.23066	2.45444	1.90584	1	0	1	0	0	1	0
131	4.29911	4.19035	1.26515	0.959696	1	1	1	0	1	0	0
132	3.15208	2.5524
132	4.30907	3.48392	1.15699	0.931513	1	1	1	0	1	0	0
132	3.84437	3.84815	-0.464694	0.364231	0	1	1	0	0	0	0
133	1.11944	1.0896
133	2.18602	2.49935	1.06658	1.40975	1	1	1	0	1	0	0
133	4.13152	3.10433	1.9455	0.604982	1	0	1	0	0	1	0
134	0.35276	1.58471
134	2.48533	2.64774	2.13257	1.06304	1	0	0	1	0	0	1
134	4.27576	5.68859	1.79043	3.04084	1	0	1	0	0	1	0
135	2.65661	2.6653
135	3.90784	3.90232	1.25122	1.23703	1	1	1	0	1	0	0
135	4.99561	4.27346	1.08778	0.371139	0	1	1	0	0	0	0
136	1.55605	1.74814
136	3.29977	3.41961	1.74372	1.67148	1	1	1	0	1	0	0
136	4.71682	3.5416	1.41705	0.12199	1	0	1	0	0	1	0
137	1.38187	1.32158
137	1.58983	1.39014	0.20796	0.0685633	0	1	1	0	0	0	0
137	6.46339	6.05144	4.87355	4.6613	1	1	1	0	1	0	0
138	1.74787	1.31113
138	3.51467	4.18732	1.7668	2.8762	1	0	1	0	0	1	0
138	6.77855	6.06073	3.26388	1.8734	1	0	1	0	0	1	0
139	4.08401	3.89673
139	4.6172	4.13454	0.533199	0.23781	0	1	1	0	0	0	0
139	4.63717	5.24045	0.0199626	1.1059	0	1	1	0	0	0	0
140	4.04982	4.22695
140	4.31834	5.00815	0.268523	0.7812	0	1	1	0	0	0	0
140	4.11143	4.89302	-0.206918	-0.115131	0	1	1	0	0	0	0
141	2.15539	2.48077
141	4.76579	4.96426	2.6104	2.4835	1	1	1	0	1	0	0
141	3.71088	4.23728	-1.05491	-0.726979	0	1	1	0	0	0	0
142	3.80214	3.29832
142	4.27829	4.14167	0.476149	0.843346	0	1	1	0	0	0	0
142	5.86148	4.7339	1.58319	0.59223	1	0	1	0	0	1	0
143	1.90563	2.1131
143	5.89705	4.8984	3.99142	2.78531	1	0	1	0	0	1	0
143	5.00944	6.18178	-0.88761	1.28337	0	0	1	0	0	0	0
144	0.477455	0.820125
144	2.71709	3.16854	2.23963	2.34842	1	1	1	0	1	0	0
144	3.4859	4.54084	0.768818	1.3723	0	1	1	0	0	0	0
145	2.30875	1.66762
145	0.709901	1.0377	-1.59885	-0.629923	1	0	0	1	0	0	1
145	5.1514	6.9161	4.44149	5.8784	1	0	1	0	0	1	0
146	2.72323	2.8142
146	4.83868	4.18631	2.11546	1.37211	1	1	1	0	1	0	0
146	6.27434	6.11565	1.43566	1.92934	0	1	1	0	0	0	0
147	3.58068	3.56536
147	2.44501	2.11465	-1.13567	-1.45071	0	1	1	0	0	0	0
147	4.08521	5.2987	1.6402	3.18405	1	0	1	0	0	1	0
148	4.33526	4.10891
148	4.32	4.23513	-0.0152584	0.126224	0	1	1	0	0	0	0
148	5.7585	5.14569	1.43849	0.910559	1	1	1	0	1	0	0
149	1.57725	1.90528
149	2.47736	3.11755	0.900111	1.21226	1	1	1	0	1	0	0
149	3.74352	4.96703	1.26616	1.84948	1	1	1	0	1	0	0
150	2.46912	1.85383
150	4.18787	3.33214	1.71875	1.47831	1	1	1	0	1	0	0
150	6.6099	7.13226	2.42204	3.80012	1	1	1	0	1	0	0

## Sheet: 4Q 5%
ID	T1	T2	Delta RM	delta TM	interpretable				Interchangeability	Gray Zone	out
8	3.78285	3.12783	-0.200442	-0.958572	0	0	0	1	0	0	0
11	4.0331	3.56243	-0.0547822	-0.119951	0	1	1	0	0	0	0
13	4.8232	5.82779	-0.0716409	1.24902	0	0	0	1	0	0	0
22	5.94547	4.57661	0.404967	-0.903038	0	0	0	1	0	0	0
26	2.77512	2.96086	0.144279	0.239855	0	1	1	0	0	0	0
28	4.56509	5.1692	0.122431	0.503154	0	0	1	0	0	0	0
29	4.66374	3.22367	-0.276462	-1.79598	0	0	0	1	0	0	0
30	4.54638	4.0779	0.153558	-0.930352	0	0	0	1	0	0	0
37	4.74901	5.03046	0.130903	0.338488	0	1	1	0	0	0	0
40	4.01125	4.67627	-0.288176	1.14222	0	0	0	1	0	0	0
41	4.95225	4.17447	-0.272675	-0.402477	0	1	1	0	0	0	0
43	5.33075	6.07005	0.3954	1.27112	0	0	0	1	0	0	0
47	3.94117	4.97514	0.112894	1.68053	0	0	0	1	0	0	0
49	2.53155	2.69075	-0.0676471	0.683262	0	0	0	1	0	0	0
54	3.13342	3.42583	-0.193005	0.64923	0	0	0	1	0	0	0
56	4.45515	4.27557	0.291622	0.186419	0	1	1	0	0	0	0
57	5.31977	4.96001	0.305567	0.631639	0	0	1	0	0	0	0
61	2.32801	2.50832	0.0193912	0.378063	0	0	0	1	0	0	0
64	2.68069	3.51046	-0.059419	1.01799	0	0	0	1	0	0	0
68	5.26387	4.89956	0.26897	-0.702292	0	0	0	1	0	0	0
70	2.84705	3.74916	0.179848	1.86965	0	0	0	1	0	0	0
73	3.46602	2.74658	-0.339036	-0.938486	0	0	0	1	0	0	0
76	6.32119	7.62492	0.447947	1.70318	0	0	0	1	0	0	0
77	2.52608	3.05119	0.160488	0.779788	0	0	0	1	0	0	0
81	5.39088	5.01979	0.395982	-0.759467	0	0	0	1	0	0	0
82	3.90791	3.7187	0.0574714	-0.206594	0	0	1	0	0	0	0
83	2.28188	2.12457	-0.120238	-0.723404	0	0	0	1	0	0	0
84	4.84035	3.78329	-0.187704	-0.160159	0	1	1	0	0	0	0
88	1.98841	2.82551	-0.082945	0.35881	0	0	0	1	0	0	0
89	3.87762	4.38126	-0.405076	0.946978	0	0	0	1	0	0	0
91	2.54506	2.7785	-0.160662	-0.506436	0	0	0	1	0	0	0
93	1.97213	2.47653	0.0360648	0.433607	0	0	0	1	0	0	0
95	3.76436	3.07138	-0.337403	-1.60594	0	0	0	1	0	0	0
96	3.33451	3.70643	0.185648	0.0500757	0	1	1	0	0	0	0
99	4.2287	4.49152	-0.0397219	-0.369758	0	0	1	0	0	0	0
101	3.14657	3.40676	0.289465	1.47514	0	0	0	1	0	0	0
102	4.41498	4.15138	0.157168	-0.444191	0	0	0	1	0	0	0
103	4.53472	4.31246	0.367265	0.805722	0	0	1	0	0	0	0
107	3.97255	3.75374	0.183059	-0.290072	0	0	0	1	0	0	0
109	4.67475	4.69321	0.0694506	0.195291	0	1	1	0	0	0	0
119	2.12398	1.90259	-0.00339344	-0.407162	0	0	0	1	0	0	0
125	4.32463	4.35118	-0.0201939	-0.164093	0	1	1	0	0	0	0
126	4.44543	5.79206	0.353424	1.57844	0	0	0	1	0	0	0
129	2.83541	2.56065	0.0686098	-0.63715	0	0	0	1	0	0	0
129	2.8351	3.97477	-0.000312793	1.41411	0	0	0	1	0	0	0
130	2.98901	1.95947	0.182793	-0.94974	0	0	0	1	0	0	0
139	4.63717	5.24045	0.0199626	1.1059	0	0	0	1	0	0	0
140	4.31834	5.00815	0.268523	0.7812	0	0	0	1	0	0	0
140	4.11143	4.89302	-0.206918	-0.115131	0	1	1	0	0	0	0
148	4.32	4.23513	-0.0152584	0.126224	0	1	1	0	0	0	0
2	3.98407	4.10012	1.97325	2.57333	1	0	0	1	0	0	1
2	4.61581	4.19727	0.631737	0.0971532	1	0	0	1	0	0	1
3	5.31851	4.8917	3.85233	2.99116	1	0	0	1	0	0	1
3	4.69002	5.74071	-0.628495	0.849006	1	0	0	1	0	0	1
5	3.61041	4.53971	0.812758	1.24902	1	0	0	1	0	0	1
5	5.21338	4.65039	1.60297	0.110671	1	0	0	1	0	0	1
6	4.24683	3.94953	1.82789	1.16762	1	0	0	1	0	0	1
7	5.4812	4.70872	4.83915	3.64257	1	0	0	1	0	0	1
7	3.55958	5.59411	-1.92163	0.885389	1	0	0	1	0	0	1
8	2.5163	3.02444	-1.26656	-0.103388	1	0	0	1	0	0	1
10	3.23203	3.59119	0.941272	1.76619	1	0	0	1	0	0	1
11	4.08788	3.68238	2.8572	2.13245	1	0	0	1	0	0	1
12	3.52663	2.86196	2.16948	1.74699	1	0	0	1	0	0	1
12	4.11678	4.22821	0.590146	1.36625	1	0	0	1	0	0	1
14	3.7573	3.09175	0.452716	-0.0193176	1	0	0	1	0	0	1
15	5.7116	5.05262	2.88006	2.26237	1	0	0	1	0	0	1
16	3.53125	2.45748	1.75313	0.656968	1	0	0	1	0	0	1
16	4.96119	6.80035	1.42993	4.34287	1	0	0	1	0	0	1
17	5.18844	6.31634	2.38957	3.26031	1	0	0	1	0	0	1
19	1.88065	2.95108	-2.00692	-0.632156	1	0	0	1	0	0	1
20	3.94254	3.83612	0.414459	1.45043	1	0	0	1	0	0	1
23	4.62887	3.82401	2.27209	1.6465	1	0	0	1	0	0	1
23	4.1319	3.76503	-0.496966	-0.0589791	1	0	0	1	0	0	1
24	3.70728	4.88732	2.603	3.98563	1	0	0	1	0	0	1
24	5.48619	5.45994	1.77891	0.572616	1	0	0	1	0	0	1
25	5.9486	5.42398	2.53855	1.56675	1	0	0	1	0	0	1
27	5.20426	3.9914	0.873963	-0.163395	1	0	0	1	0	0	1
29	6.32482	7.10114	1.66109	3.87747	1	0	0	1	0	0	1
30	4.06718	4.04568	-0.479199	-0.0322236	1	0	0	1	0	0	1
32	4.71794	5.47484	-1.17323	-0.396992	1	0	0	1	0	0	1
33	4.13767	5.44816	-0.930867	0.401034	1	0	0	1	0	0	1
34	4.14143	4.47038	2.00689	2.68908	1	0	0	1	0	0	1
35	5.46396	4.44953	2.09247	1.32384	1	0	0	1	0	0	1
36	4.67681	4.50869	2.80941	1.9502	1	0	0	1	0	0	1
38	3.78235	4.29523	3.29105	2.39537	1	0	0	1	0	0	1
39	3.05523	2.96484	1.54423	0.688297	1	0	0	1	0	0	1
39	4.92701	5.7185	1.87179	2.75366	1	0	0	1	0	0	1
40	4.29942	3.53405	-0.691093	-1.27635	1	0	0	1	0	0	1
42	3.92833	3.64992	1.866	2.60448	1	0	0	1	0	0	1
42	5.39654	5.91412	1.46821	2.2642	1	0	0	1	0	0	1
44	3.40697	4.12693	2.05965	2.91589	1	0	0	1	0	0	1
45	1.05918	1.52346	-1.68347	-1.21806	1	0	0	1	0	0	1
45	5.58172	4.19471	4.52254	2.67126	1	0	0	1	0	0	1
46	2.72336	3.05395	-0.561316	-0.120048	1	0	0	1	0	0	1
46	5.01101	4.82517	2.28765	1.77122	1	0	0	1	0	0	1
47	3.82828	3.29461	2.66389	2.16512	1	0	0	1	0	0	1
48	5.20107	4.44571	1.64762	0.685641	1	0	0	1	0	0	1
50	3.98861	4.84637	1.418	1.9041	1	0	0	1	0	0	1
52	4.53961	5.12112	4.53002	5.34828	1	0	0	1	0	0	1
52	8.12427	7.37909	3.58466	2.25797	1	0	0	1	0	0	1
53	2.91084	3.74498	0.350766	0.959463	1	0	0	1	0	0	1
53	6.29763	4.84939	3.38679	1.10441	1	0	0	1	0	0	1
54	3.99	3.53757	0.856579	0.11174	1	0	0	1	0	0	1
55	6.30732	5.18512	1.47043	0.561552	1	0	0	1	0	0	1
56	2.90054	3.66501	-1.5546	-0.61056	1	0	0	1	0	0	1
57	5.01421	4.32837	2.91618	2.16517	1	0	0	1	0	0	1
58	6.93955	6.23506	3.68685	2.41642	1	0	0	1	0	0	1
59	2.72133	2.84838	1.32698	0.869492	1	0	0	1	0	0	1
60	4.43877	5.38831	3.00214	4.0143	1	0	0	1	0	0	1
60	5.7307	5.1764	1.29193	-0.211909	1	0	0	1	0	0	1
61	5.88598	4.91251	3.55797	2.40419	1	0	0	1	0	0	1
63	3.12206	3.65286	-0.810273	-0.364306	1	0	0	1	0	0	1
64	4.22067	3.92576	1.53998	0.415296	1	0	0	1	0	0	1
65	3.1936	2.57942	2.24474	1.19691	1	0	0	1	0	0	1
66	2.53668	2.34291	0.910449	0.0886937	1	0	0	1	0	0	1
67	3.20207	3.17384	2.45774	2.04887	1	0	0	1	0	0	1
69	3.2935	4.12911	1.19799	2.33576	1	0	0	1	0	0	1
69	5.11528	6.52058	1.82178	2.39147	1	0	0	1	0	0	1
70	4.84993	4.86525	2.00288	1.11609	1	0	0	1	0	0	1
71	5.25517	5.15915	1.1684	0.557574	1	0	0	1	0	0	1
72	6.44285	4.90245	2.90969	1.34528	1	0	0	1	0	0	1
74	3.49919	4.46527	2.41867	3.2457	1	0	0	1	0	0	1
74	5.59901	5.65964	2.09982	1.19437	1	0	0	1	0	0	1
76	5.87324	5.92174	2.31136	3.06711	1	0	0	1	0	0	1
78	1.96037	2.3504	-0.351634	0.329456	1	0	0	1	0	0	1
78	3.19385	2.38242	1.23348	0.0320215	1	0	0	1	0	0	1
79	3.66836	3.13049	0.928225	0.0373864	1	0	0	1	0	0	1
79	2.59396	3.16456	-1.0744	0.0340726	1	0	0	1	0	0	1
80	3.91896	4.43937	1.08576	1.65679	1	0	0	1	0	0	1
80	5.69952	5.37384	1.78056	0.934463	1	0	0	1	0	0	1
81	4.61962	4.93161	-0.771261	-0.0881793	1	0	0	1	0	0	1
82	4.73709	5.45777	0.829182	1.73907	1	0	0	1	0	0	1
84	5.02805	3.94344	2.66742	1.18826	1	0	0	1	0	0	1
85	5.8925	6.66852	0.830449	1.88696	1	0	0	1	0	0	1
86	3.36513	3.06853	1.63454	2.34346	1	0	0	1	0	0	1
86	4.77719	3.79513	1.41206	0.726602	1	0	0	1	0	0	1
87	0.882762	0.814844	-1.80591	-0.949443	1	0	0	1	0	0	1
87	4.28238	4.67568	3.39962	3.86083	1	0	0	1	0	0	1
88	4.08743	4.11443	2.09902	1.28892	1	0	0	1	0	0	1
89	4.2827	3.43428	2.2893	0.844945	1	0	0	1	0	0	1
90	2.46544	3.15347	-2.14916	-0.96673	1	0	0	1	0	0	1
92	4.55174	5.10387	1.06696	2.02331	1	0	0	1	0	0	1
92	3.57442	4.92679	-0.977318	-0.177083	1	0	0	1	0	0	1
94	5.52031	5.20173	1.57459	0.874823	1	0	0	1	0	0	1
96	5.51366	5.30981	2.17916	1.60339	1	0	0	1	0	0	1
97	2.44841	2.76851	-0.694126	-0.403123	1	0	0	1	0	0	1
98	4.35613	4.40584	1.96289	1.12116	1	0	0	1	0	0	1
99	4.26842	4.86128	0.424828	1.18035	1	0	0	1	0	0	1
100	5.20292	4.61516	2.36383	1.43938	1	0	0	1	0	0	1
101	5.29889	4.69369	2.15232	1.28693	1	0	0	1	0	0	1
102	4.25781	4.59557	0.670851	1.64037	1	0	0	1	0	0	1
104	4.44075	5.9676	-0.920845	0.459573	1	0	0	1	0	0	1
105	0.552818	1.13907	-2.6949	-2.39028	1	0	0	1	0	0	1
106	3.3494	2.91438	-0.821489	-1.46263	1	0	0	1	0	0	1
106	2.74222	3.47801	-0.607177	0.56363	1	0	0	1	0	0	1
107	3.78949	4.04381	2.87646	3.29206	1	0	0	1	0	0	1
108	1.60854	2.09389	-0.17868	0.730213	1	0	0	1	0	0	1
111	1.85732	2.40534	-0.754058	0.0423453	1	0	0	1	0	0	1
111	7.35468	5.51952	5.49736	3.11418	1	0	0	1	0	0	1
112	2.72179	3.58428	-0.35366	0.709965	1	0	0	1	0	0	1
112	4.17096	3.22185	1.44918	-0.362428	1	0	0	1	0	0	1
113	3.46325	4.17191	0.915912	2.13153	1	0	0	1	0	0	1
113	5.57771	4.94126	2.11446	0.769346	1	0	0	1	0	0	1
114	3.33416	3.70758	1.38588	2.23072	1	0	0	1	0	0	1
115	3.12012	3.44342	0.595684	1.30332	1	0	0	1	0	0	1
115	4.17929	3.76231	1.05917	0.318897	1	0	0	1	0	0	1
117	3.92941	3.82498	1.83864	1.27065	1	0	0	1	0	0	1
119	6.18422	4.68787	4.06024	2.78527	1	0	0	1	0	0	1
120	5.50706	4.45279	2.0948	1.36541	1	0	0	1	0	0	1
122	1.80041	1.76723	-1.93875	-1.54704	1	0	0	1	0	0	1
122	3.83389	4.44042	2.03348	2.6732	1	0	0	1	0	0	1
123	2.36944	2.56559	-0.55992	-0.164231	1	0	0	1	0	0	1
124	4.54976	3.96195	0.646178	-0.790804	1	0	0	1	0	0	1
124	3.28182	5.23464	-1.26794	1.27268	1	0	0	1	0	0	1
127	3.84963	3.18421	1.22724	0.33402	1	0	0	1	0	0	1
127	4.30141	4.25016	0.451785	1.06594	1	0	0	1	0	0	1
130	2.80621	2.90921	-0.702096	-1.21471	1	0	0	1	0	0	1
131	3.03396	3.23066	2.45444	1.90584	1	0	0	1	0	0	1
132	3.84437	3.84815	-0.464694	0.364231	1	0	0	1	0	0	1
133	2.18602	2.49935	1.06658	1.40975	1	0	0	1	0	0	1
133	4.13152	3.10433	1.9455	0.604982	1	0	0	1	0	0	1
134	2.48533	2.64774	2.13257	1.06304	1	0	0	1	0	0	1
134	4.27576	5.68859	1.79043	3.04084	1	0	0	1	0	0	1
135	4.99561	4.27346	1.08778	0.371139	1	0	0	1	0	0	1
136	4.71682	3.5416	1.41705	0.12199	1	0	0	1	0	0	1
138	3.51467	4.18732	1.7668	2.8762	1	0	0	1	0	0	1
138	6.77855	6.06073	3.26388	1.8734	1	0	0	1	0	0	1
142	5.86148	4.7339	1.58319	0.59223	1	0	0	1	0	0	1
143	5.89705	4.8984	3.99142	2.78531	1	0	0	1	0	0	1
143	5.00944	6.18178	-0.88761	1.28337	1	0	0	1	0	0	1
144	3.4859	4.54084	0.768818	1.3723	1	0	0	1	0	0	1
145	0.709901	1.0377	-1.59885	-0.629923	1	0	0	1	0	0	1
145	5.1514	6.9161	4.44149	5.8784	1	0	0	1	0	0	1
146	4.83868	4.18631	2.11546	1.37211	1	0	0	1	0	0	1
147	2.44501	2.11465	-1.13567	-1.45071	1	0	0	1	0	0	1
147	4.08521	5.2987	1.6402	3.18405	1	0	0	1	0	0	1
149	2.47736	3.11755	0.900111	1.21226	1	0	0	1	0	0	1
149	3.74352	4.96703	1.26616	1.84948	1	0	0	1	0	0	1
150	6.6099	7.13226	2.42204	3.80012	1	0	0	1	0	0	1
1	3.69443	4.0587	1.2053	0.875614	1	0	1	0	0	1	0
4	4.86221	5.24204	1.80292	2.21701	1	0	1	0	0	1	0
6	6.31029	6.55513	2.06346	2.6056	1	0	1	0	0	1	0
9	2.83004	3.32659	2.67764	2.84906	1	0	1	0	0	1	0
10	6.15074	6.11707	2.91871	2.52588	1	0	1	0	0	1	0
13	4.89484	4.57877	2.66954	3.00508	1	0	1	0	0	1	0
14	5.47865	4.55122	1.72135	1.45947	1	0	1	0	0	1	0
15	2.83154	2.79025	1.92494	2.14281	1	0	1	0	0	1	0
20	5.14336	4.77929	1.20081	0.943171	1	0	1	0	0	1	0
22	5.5405	5.47965	3.82703	4.15773	1	0	1	0	0	1	0
25	3.41004	3.85723	1.01953	1.34727	1	0	1	0	0	1	0
36	2.42299	2.45658	-2.25381	-2.05211	1	0	1	0	0	1	0
37	4.6181	4.69197	2.004	2.33031	1	0	1	0	0	1	0
38	4.70698	4.97277	0.924628	0.677539	1	0	1	0	0	1	0
41	5.22493	4.57695	4.15381	3.76574	1	0	1	0	0	1	0
50	2.5706	2.94227	0.45226	0.687489	1	0	1	0	0	1	0
51	2.41515	2.65107	-1.04133	-0.854098	1	0	1	0	0	1	0
58	3.2527	3.81864	0.420353	0.603469	1	0	1	0	0	1	0
62	4.51483	5.03425	0.643929	1.03925	1	0	1	0	0	1	0
67	4.34216	4.65509	1.14009	1.48124	1	0	1	0	0	1	0
68	4.9949	5.60185	1.48601	1.79616	1	0	1	0	0	1	0
75	4.9394	4.74599	2.68183	2.2788	1	0	1	0	0	1	0
90	6.66466	7.02209	4.19922	3.86863	1	0	1	0	0	1	0
91	4.48586	4.30769	1.94081	1.52918	1	0	1	0	0	1	0
94	3.94572	4.32691	2.624	2.97453	1	0	1	0	0	1	0
97	7.49151	7.23574	5.0431	4.46723	1	0	1	0	0	1	0
104	5.36159	5.50803	2.56022	3.05211	1	0	1	0	0	1	0
108	3.34282	4.04011	1.73428	1.94622	1	0	1	0	0	1	0
109	4.6053	4.49792	2.56119	2.27799	1	0	1	0	0	1	0
110	3.96464	3.72869	0.874929	0.531378	1	0	1	0	0	1	0
110	6.81594	7.19499	2.8513	3.46629	1	0	1	0	0	1	0
114	4.43311	4.39289	1.09895	0.685312	1	0	1	0	0	1	0
116	4.12184	4.8088	2.93101	3.31744	1	0	1	0	0	1	0
120	3.41226	3.08738	1.12293	0.916386	1	0	1	0	0	1	0
121	4.38882	3.66961	0.640617	0.420326	1	0	1	0	0	1	0
126	4.092	4.21363	1.10975	1.37109	1	0	1	0	0	1	0
131	4.29911	4.19035	1.26515	0.959696	1	0	1	0	0	1	0
132	4.30907	3.48392	1.15699	0.931513	1	0	1	0	0	1	0
137	1.58983	1.39014	0.20796	0.0685633	1	0	1	0	0	1	0
139	4.6172	4.13454	0.533199	0.23781	1	0	1	0	0	1	0
141	3.71088	4.23728	-1.05491	-0.726979	1	0	1	0	0	1	0
142	4.27829	4.14167	0.476149	0.843346	1	0	1	0	0	1	0
146	6.27434	6.11565	1.43566	1.92934	1	0	1	0	0	1	0
148	5.7585	5.14569	1.43849	0.910559	1	0	1	0	0	1	0
150	4.18787	3.33214	1.71875	1.47831	1	0	1	0	0	1	0
1	5.68307	6.06075	1.98864	2.00205	1	1	1	0	1	0	0
4	3.05929	3.02503	1.98664	1.88417	1	1	1	0	1	0	0
9	5.62098	6.21773	2.79094	2.89114	1	1	1	0	1	0	0
17	2.79887	3.05603	1.72302	1.69205	1	1	1	0	1	0	0
18	3.47694	2.93446	1.81354	1.8685	1	1	1	0	1	0	0
18	4.12708	3.73852	0.650138	0.804056	1	1	1	0	1	0	0
19	5.04228	5.90368	3.16163	2.9526	1	1	1	0	1	0	0
21	3.79093	3.56006	0.905182	0.785632	1	1	1	0	1	0	0
21	5.7014	5.54259	1.91047	1.98254	1	1	1	0	1	0	0
26	6.20734	6.28027	3.43222	3.3194	1	1	1	0	1	0	0
27	4.3303	4.15479	1.66643	1.72	1	1	1	0	1	0	0
28	4.44266	4.66605	0.870574	1.0966	1	1	1	0	1	0	0
31	3.68804	4.0664	1.55355	1.69927	1	1	1	0	1	0	0
31	5.54948	6.20622	1.86144	2.13983	1	1	1	0	1	0	0
32	5.89117	5.87183	4.30655	4.1816	1	1	1	0	1	0	0
33	5.06854	5.04713	3.75815	3.99116	1	1	1	0	1	0	0
34	2.13454	1.7813	1.27079	1.19611	1	1	1	0	1	0	0
35	3.37149	3.12569	-3.1711	-3.24069	1	1	1	0	1	0	0
43	4.93535	4.79893	3.18213	3.28546	1	1	1	0	1	0	0
44	5.14387	5.70629	1.7369	1.57936	1	1	1	0	1	0	0
48	3.55346	3.76007	2.12723	2.03687	1	1	1	0	1	0	0
49	3.51889	3.74536	0.98734	1.05461	1	1	1	0	1	0	0
51	3.45647	3.50517	1.69422	1.65164	1	1	1	0	1	0	0
55	4.83689	4.62357	1.17975	1.29495	1	1	1	0	1	0	0
59	4.72834	5.05355	2.00701	2.20518	1	1	1	0	1	0	0
62	3.87091	3.99501	1.797	1.82711	1	1	1	0	1	0	0
63	7.28029	7.80196	4.15824	4.1491	1	1	1	0	1	0	0
65	5.90151	5.24443	2.70792	2.66501	1	1	1	0	1	0	0
66	5.87315	5.60299	3.33647	3.26008	1	1	1	0	1	0	0
71	4.08677	4.60157	0.562363	0.444426	1	1	1	0	1	0	0
72	3.53317	3.55718	0.636839	0.651424	1	1	1	0	1	0	0
73	6.05053	5.40968	2.5845	2.6631	1	1	1	0	1	0	0
75	2.25758	2.46719	0.800731	0.777911	1	1	1	0	1	0	0
77	5.22175	5.55642	2.69568	2.50523	1	1	1	0	1	0	0
83	5.27097	5.3835	2.98909	3.25893	1	1	1	0	1	0	0
85	5.06205	4.78156	2.55171	2.52897	1	1	1	0	1	0	0
93	4.22663	4.78787	2.25451	2.31134	1	1	1	0	1	0	0
95	4.10176	4.67732	0.953465	1.0022	1	1	1	0	1	0	0
98	5.39279	5.70245	1.03666	1.29661	1	1	1	0	1	0	0
100	2.83909	3.17578	1.78245	1.71091	1	1	1	0	1	0	0
103	5.57404	5.34362	1.03932	1.03116	1	1	1	0	1	0	0
105	4.50333	5.07672	3.95051	3.93766	1	1	1	0	1	0	0
116	6.60611	7.24307	2.48427	2.43427	1	1	1	0	1	0	0
117	6.07161	6.17598	2.1422	2.351	1	1	1	0	1	0	0
118	2.28097	2.14469	0.554912	0.509213	1	1	1	0	1	0	0
118	6.27148	5.84542	3.99052	3.70073	1	1	1	0	1	0	0
121	5.25259	4.7362	0.863768	1.06659	1	1	1	0	1	0	0
123	6.12423	6.10064	3.75479	3.53505	1	1	1	0	1	0	0
125	4.34482	4.51527	3.74708	3.66885	1	1	1	0	1	0	0
128	3.76188	3.58757	1.73308	1.71437	1	1	1	0	1	0	0
128	5.70971	5.63849	1.94783	2.05092	1	1	1	0	1	0	0
135	3.90784	3.90232	1.25122	1.23703	1	1	1	0	1	0	0
136	3.29977	3.41961	1.74372	1.67148	1	1	1	0	1	0	0
137	6.46339	6.05144	4.87355	4.6613	1	1	1	0	1	0	0
141	4.76579	4.96426	2.6104	2.4835	1	1	1	0	1	0	0
144	2.71709	3.16854	2.23963	2.34842	1	1	1	0	1	0	0
1	2.48913	3.18309											0.05
2	2.01082	1.52679
3	1.46618	1.90054
4	1.07264	1.14086
5	2.79765	3.2907
6	2.41894	2.78191
7	0.642055	1.06614
8	3.98329	4.0864
9	0.152403	0.477528
10	2.29076	1.825
11	1.23068	1.54993
12	1.35715	1.11497
13	2.22531	1.57369
14	3.30458	3.11107
15	0.9066	0.647443
16	1.77813	1.80051
17	1.07584	1.36398
18	1.66339	1.06596
19	3.88757	3.58324
20	3.52808	2.38569
21	2.88575	2.77443
22	1.71347	1.32192
23	2.35677	2.17751
24	1.10428	0.901697
25	2.39051	2.50996
26	2.63084	2.72101
27	2.66386	2.43479
28	3.57208	3.56945
29	4.9402	5.01965
30	4.39282	5.00825
31	2.13449	2.36713
32	1.58462	1.69023
33	1.31039	1.05597
34	0.863751	0.585191
35	6.54259	6.36638
36	1.86739	2.55849
37	2.61411	2.36166
38	0.491301	1.89986
39	1.51099	2.27655
40	4.99052	4.8104
41	1.07111	0.811207
42	2.06232	1.04544
43	1.75322	1.51347
44	1.34732	1.21104
45	2.74265	2.74152
46	3.28467	3.174
47	1.16439	1.12948
48	1.42622	1.72319
49	2.5992	2.00749
50	2.11835	2.25478
51	1.76225	1.85352
52	0.00958865	-0.227158
53	2.56007	2.78552
54	3.32643	2.7766
55	3.65714	3.32862
56	4.16353	4.08915
57	2.09803	2.1632
58	2.83235	3.21518
59	1.39434	1.97888
60	1.43663	1.37401
61	2.30862	2.13026
62	2.0739	2.1679
63	3.93233	4.01716
64	2.74011	2.49247
65	0.948858	1.38251
66	1.62623	2.25422
67	0.744329	1.12497
68	3.50889	3.8057
69	2.09551	1.79336
70	2.66721	1.87951
71	3.52441	4.15715
72	2.89633	2.90575
73	3.80506	3.68507
74	1.08052	1.21957
75	1.45684	1.68928
76	3.56188	2.85462
77	2.36559	2.2714
78	2.312	2.02094
79	2.74014	3.0931
80	2.8332	2.78258
81	4.9949	5.77926
82	3.85044	3.9253
83	2.40211	2.84797
84	2.36064	2.75519
85	2.51034	2.25259
86	1.73059	0.725068
87	2.68867	1.76429
88	2.07136	2.4667
89	1.9934	2.58934
90	4.6146	4.1202
91	2.70572	3.28494
92	3.48478	3.08056
93	1.93606	2.04292
94	1.32171	1.35238
95	3.1483	3.67512
96	3.14886	3.65635
97	3.14254	3.17163
98	2.39324	3.28468
99	3.84359	3.68093
100	1.05664	1.46487
101	2.85711	1.93162
102	3.58696	2.9552
103	4.16745	3.50674
104	2.80137	2.45592
105	3.24772	3.52934
106	4.17088	4.37701
107	0.913034	0.751746
108	1.78722	1.36368
109	2.04411	2.21992
110	3.08971	3.19732
111	2.61137	2.36299
112	3.07545	2.87431
113	2.54734	2.04038
114	1.94828	1.47686
115	2.52443	2.1401
116	1.19083	1.49136
117	2.09077	2.55433
118	1.72605	1.63547
119	2.12737	2.30976
120	2.28933	2.17099
121	3.7482	3.24929
122	3.73916	3.31427
123	2.92936	2.72982
124	3.90359	4.75276
125	0.597744	0.846423
126	2.98225	2.84254
127	2.62239	2.85019
128	2.02881	1.8732
129	2.7668	3.1978
130	3.50831	4.12392
131	0.579524	1.32481
132	3.15208	2.5524
133	1.11944	1.0896
134	0.35276	1.58471
135	2.65661	2.6653
136	1.55605	1.74814
137	1.38187	1.32158
138	1.74787	1.31113
139	4.08401	3.89673
140	4.04982	4.22695
141	2.15539	2.48077
142	3.80214	3.29832
143	1.90563	2.1131
144	0.477455	0.820125
145	2.30875	1.66762
146	2.72323	2.8142
147	3.58068	3.56536
148	4.33526	4.10891
149	1.57725	1.90528
150	2.46912	1.85383

## Sheet: 4Q 20%
ID	RM	TM	DeltaRM	delta TM	interpretable				Interchangeability	Gray Zone	out
2	4.61581	4.19727	0.631737	0.0971532	0	1	1	0	0	0	0
3	4.69002	5.74071	-0.628495	0.849006	0	0	1	0	0	0	0
5	3.61041	4.53971	0.812758	1.24902	0	1	1	0	0	0	0
8	3.78285	3.12783	-0.200442	-0.958572	0	0	1	0	0	0	0
11	4.0331	3.56243	-0.0547822	-0.119951	0	1	1	0	0	0	0
12	4.11678	4.22821	0.590146	1.36625	0	1	1	0	0	0	0
13	4.8232	5.82779	-0.0716409	1.24902	0	0	1	0	0	0	0
14	3.7573	3.09175	0.452716	-0.0193176	0	1	1	0	0	0	0
18	4.12708	3.73852	0.650138	0.804056	0	1	1	0	0	0	0
20	3.94254	3.83612	0.414459	1.45043	0	0	1	0	0	0	0
20	5.14336	4.77929	1.20081	0.943171	0	1	1	0	0	0	0
22	5.94547	4.57661	0.404967	-0.903038	0	0	1	0	0	0	0
23	4.1319	3.76503	-0.496966	-0.0589791	0	1	1	0	0	0	0
26	2.77512	2.96086	0.144279	0.239855	0	1	1	0	0	0	0
27	5.20426	3.9914	0.873963	-0.163395	0	0	1	0	0	0	0
28	4.44266	4.66605	0.870574	1.0966	0	1	1	0	0	0	0
28	4.56509	5.1692	0.122431	0.503154	0	1	1	0	0	0	0
29	4.66374	3.22367	-0.276462	-1.79598	0	0	1	0	0	0	0
30	4.54638	4.0779	0.153558	-0.930352	0	0	1	0	0	0	0
30	4.06718	4.04568	-0.479199	-0.0322236	0	1	1	0	0	0	0
32	4.71794	5.47484	-1.17323	-0.396992	0	1	1	0	0	0	0
33	4.13767	5.44816	-0.930867	0.401034	0	0	1	0	0	0	0
37	4.74901	5.03046	0.130903	0.338488	0	1	1	0	0	0	0
38	4.70698	4.97277	0.924628	0.677539	0	1	1	0	0	0	0
40	4.29942	3.53405	-0.691093	-1.27635	0	1	1	0	0	0	0
40	4.01125	4.67627	-0.288176	1.14222	0	0	1	0	0	0	0
41	4.95225	4.17447	-0.272675	-0.402477	0	1	1	0	0	0	0
43	5.33075	6.07005	0.3954	1.27112	0	1	1	0	0	0	0
46	2.72336	3.05395	-0.561316	-0.120048	0	1	1	0	0	0	0
47	3.94117	4.97514	0.112894	1.68053	0	0	1	0	0	0	0
49	2.53155	2.69075	-0.0676471	0.683262	0	0	1	0	0	0	0
50	2.5706	2.94227	0.45226	0.687489	0	1	1	0	0	0	0
51	2.41515	2.65107	-1.04133	-0.854098	0	1	1	0	0	0	0
53	2.91084	3.74498	0.350766	0.959463	0	1	1	0	0	0	0
54	3.13342	3.42583	-0.193005	0.64923	0	0	1	0	0	0	0
54	3.99	3.53757	0.856579	0.11174	0	0	1	0	0	0	0
55	6.30732	5.18512	1.47043	0.561552	0	1	1	0	0	0	0
56	4.45515	4.27557	0.291622	0.186419	0	1	1	0	0	0	0
57	5.31977	4.96001	0.305567	0.631639	0	1	1	0	0	0	0
58	3.2527	3.81864	0.420353	0.603469	0	1	1	0	0	0	0
60	5.7307	5.1764	1.29193	-0.211909	0	0	1	0	0	0	0
61	2.32801	2.50832	0.0193912	0.378063	0	1	1	0	0	0	0
62	4.51483	5.03425	0.643929	1.03925	0	1	1	0	0	0	0
63	3.12206	3.65286	-0.810273	-0.364306	0	1	1	0	0	0	0
64	2.68069	3.51046	-0.059419	1.01799	0	0	1	0	0	0	0
68	5.26387	4.89956	0.26897	-0.702292	0	0	1	0	0	0	0
70	2.84705	3.74916	0.179848	1.86965	0	0	0	1	0	0	0
71	4.08677	4.60157	0.562363	0.444426	0	1	1	0	0	0	0
71	5.25517	5.15915	1.1684	0.557574	0	1	1	0	0	0	0
72	3.53317	3.55718	0.636839	0.651424	0	1	1	0	0	0	0
73	3.46602	2.74658	-0.339036	-0.938486	0	0	1	0	0	0	0
76	6.32119	7.62492	0.447947	1.70318	0	1	1	0	0	0	0
77	2.52608	3.05119	0.160488	0.779788	0	1	1	0	0	0	0
78	1.96037	2.3504	-0.351634	0.329456	0	0	1	0	0	0	0
79	2.59396	3.16456	-1.0744	0.0340726	0	0	1	0	0	0	0
81	5.39088	5.01979	0.395982	-0.759467	0	0	1	0	0	0	0
81	4.61962	4.93161	-0.771261	-0.0881793	0	1	1	0	0	0	0
82	3.90791	3.7187	0.0574714	-0.206594	0	1	1	0	0	0	0
82	4.73709	5.45777	0.829182	1.73907	0	1	1	0	0	0	0
83	2.28188	2.12457	-0.120238	-0.723404	0	0	1	0	0	0	0
84	4.84035	3.78329	-0.187704	-0.160159	0	1	1	0	0	0	0
85	5.8925	6.66852	0.830449	1.88696	0	1	1	0	0	0	0
88	1.98841	2.82551	-0.082945	0.35881	0	1	1	0	0	0	0
89	3.87762	4.38126	-0.405076	0.946978	0	0	1	0	0	0	0
91	2.54506	2.7785	-0.160662	-0.506436	0	1	1	0	0	0	0
92	4.55174	5.10387	1.06696	2.02331	0	1	1	0	0	0	0
92	3.57442	4.92679	-0.977318	-0.177083	0	1	1	0	0	0	0
93	1.97213	2.47653	0.0360648	0.433607	0	1	1	0	0	0	0
95	4.10176	4.67732	0.953465	1.0022	0	1	1	0	0	0	0
95	3.76436	3.07138	-0.337403	-1.60594	0	0	0	1	0	0	0
96	3.33451	3.70643	0.185648	0.0500757	0	1	1	0	0	0	0
97	2.44841	2.76851	-0.694126	-0.403123	0	1	1	0	0	0	0
98	5.39279	5.70245	1.03666	1.29661	0	1	1	0	0	0	0
99	4.26842	4.86128	0.424828	1.18035	0	1	1	0	0	0	0
99	4.2287	4.49152	-0.0397219	-0.369758	0	1	1	0	0	0	0
101	3.14657	3.40676	0.289465	1.47514	0	0	1	0	0	0	0
102	4.25781	4.59557	0.670851	1.64037	0	1	1	0	0	0	0
102	4.41498	4.15138	0.157168	-0.444191	0	1	1	0	0	0	0
103	4.53472	4.31246	0.367265	0.805722	0	1	1	0	0	0	0
103	5.57404	5.34362	1.03932	1.03116	0	1	1	0	0	0	0
104	4.44075	5.9676	-0.920845	0.459573	0	0	1	0	0	0	0
106	3.3494	2.91438	-0.821489	-1.46263	0	0	1	0	0	0	0
106	2.74222	3.47801	-0.607177	0.56363	0	0	1	0	0	0	0
107	3.97255	3.75374	0.183059	-0.290072	0	1	1	0	0	0	0
108	1.60854	2.09389	-0.17868	0.730213	0	0	0	1	0	0	0
109	4.67475	4.69321	0.0694506	0.195291	0	1	1	0	0	0	0
110	3.96464	3.72869	0.874929	0.531378	0	1	1	0	0	0	0
111	1.85732	2.40534	-0.754058	0.0423453	0	0	1	0	0	0	0
112	2.72179	3.58428	-0.35366	0.709965	0	0	1	0	0	0	0
115	3.12012	3.44342	0.595684	1.30332	0	1	1	0	0	0	0
119	2.12398	1.90259	-0.00339344	-0.407162	0	0	1	0	0	0	0
121	4.38882	3.66961	0.640617	0.420326	0	1	1	0	0	0	0
121	5.25259	4.7362	0.863768	1.06659	0	1	1	0	0	0	0
123	2.36944	2.56559	-0.55992	-0.164231	0	1	1	0	0	0	0
124	4.54976	3.96195	0.646178	-0.790804	0	0	1	0	0	0	0
124	3.28182	5.23464	-1.26794	1.27268	0	0	0	1	0	0	0
125	4.32463	4.35118	-0.0201939	-0.164093	0	1	1	0	0	0	0
126	4.44543	5.79206	0.353424	1.57844	0	0	1	0	0	0	0
127	4.30141	4.25016	0.451785	1.06594	0	1	1	0	0	0	0
129	2.83541	2.56065	0.0686098	-0.63715	0	0	1	0	0	0	0
129	2.8351	3.97477	-0.000312793	1.41411	0	0	1	0	0	0	0
130	2.80621	2.90921	-0.702096	-1.21471	0	0	1	0	0	0	0
130	2.98901	1.95947	0.182793	-0.94974	0	0	0	1	0	0	0
132	3.84437	3.84815	-0.464694	0.364231	0	1	1	0	0	0	0
135	4.99561	4.27346	1.08778	0.371139	0	1	1	0	0	0	0
137	1.58983	1.39014	0.20796	0.0685633	0	1	1	0	0	0	0
139	4.6172	4.13454	0.533199	0.23781	0	1	1	0	0	0	0
139	4.63717	5.24045	0.0199626	1.1059	0	1	1	0	0	0	0
140	4.31834	5.00815	0.268523	0.7812	0	1	1	0	0	0	0
140	4.11143	4.89302	-0.206918	-0.115131	0	1	1	0	0	0	0
141	3.71088	4.23728	-1.05491	-0.726979	0	1	1	0	0	0	0
142	4.27829	4.14167	0.476149	0.843346	0	1	1	0	0	0	0
143	5.00944	6.18178	-0.88761	1.28337	0	0	1	0	0	0	0
144	3.4859	4.54084	0.768818	1.3723	0	1	1	0	0	0	0
146	6.27434	6.11565	1.43566	1.92934	0	1	1	0	0	0	0
147	2.44501	2.11465	-1.13567	-1.45071	0	1	1	0	0	0	0
148	4.32	4.23513	-0.0152584	0.126224	0	1	1	0	0	0	0
7	3.55958	5.59411	-1.92163	0.885389	1	0	0	1	0	0	1
16	4.96119	6.80035	1.42993	4.34287	1	0	0	1	0	0	1
19	1.88065	2.95108	-2.00692	-0.632156	1	0	0	1	0	0	1
53	6.29763	4.84939	3.38679	1.10441	1	0	0	1	0	0	1
78	3.19385	2.38242	1.23348	0.0320215	1	0	0	1	0	0	1
87	0.882762	0.814844	-1.80591	-0.949443	1	0	0	1	0	0	1
89	4.2827	3.43428	2.2893	0.844945	1	0	0	1	0	0	1
105	0.552818	1.13907	-2.6949	-2.39028	1	0	0	1	0	0	1
112	4.17096	3.22185	1.44918	-0.362428	1	0	0	1	0	0	1
134	2.48533	2.64774	2.13257	1.06304	1	0	0	1	0	0	1
145	0.709901	1.0377	-1.59885	-0.629923	1	0	0	1	0	0	1
5	5.21338	4.65039	1.60297	0.110671	1	0	1	0	0	1	0
7	5.4812	4.70872	4.83915	3.64257	1	0	1	0	0	1	0
8	2.5163	3.02444	-1.26656	-0.103388	1	0	1	0	0	1	0
10	3.23203	3.59119	0.941272	1.76619	1	0	1	0	0	1	0
11	4.08788	3.68238	2.8572	2.13245	1	0	1	0	0	1	0
16	3.53125	2.45748	1.75313	0.656968	1	0	1	0	0	1	0
24	3.70728	4.88732	2.603	3.98563	1	0	1	0	0	1	0
24	5.48619	5.45994	1.77891	0.572616	1	0	1	0	0	1	0
29	6.32482	7.10114	1.66109	3.87747	1	0	1	0	0	1	0
36	4.67681	4.50869	2.80941	1.9502	1	0	1	0	0	1	0
38	3.78235	4.29523	3.29105	2.39537	1	0	1	0	0	1	0
39	3.05523	2.96484	1.54423	0.688297	1	0	1	0	0	1	0
44	3.40697	4.12693	2.05965	2.91589	1	0	1	0	0	1	0
45	1.05918	1.52346	-1.68347	-1.21806	1	0	1	0	0	1	0
45	5.58172	4.19471	4.52254	2.67126	1	0	1	0	0	1	0
48	5.20107	4.44571	1.64762	0.685641	1	0	1	0	0	1	0
56	2.90054	3.66501	-1.5546	-0.61056	1	0	1	0	0	1	0
58	6.93955	6.23506	3.68685	2.41642	1	0	1	0	0	1	0
59	2.72133	2.84838	1.32698	0.869492	1	0	1	0	0	1	0
61	5.88598	4.91251	3.55797	2.40419	1	0	1	0	0	1	0
64	4.22067	3.92576	1.53998	0.415296	1	0	1	0	0	1	0
65	3.1936	2.57942	2.24474	1.19691	1	0	1	0	0	1	0
66	2.53668	2.34291	0.910449	0.0886937	1	0	1	0	0	1	0
69	3.2935	4.12911	1.19799	2.33576	1	0	1	0	0	1	0
70	4.84993	4.86525	2.00288	1.11609	1	0	1	0	0	1	0
72	6.44285	4.90245	2.90969	1.34528	1	0	1	0	0	1	0
79	3.66836	3.13049	0.928225	0.0373864	1	0	1	0	0	1	0
84	5.02805	3.94344	2.66742	1.18826	1	0	1	0	0	1	0
88	4.08743	4.11443	2.09902	1.28892	1	0	1	0	0	1	0
90	2.46544	3.15347	-2.14916	-0.96673	1	0	1	0	0	1	0
98	4.35613	4.40584	1.96289	1.12116	1	0	1	0	0	1	0
100	5.20292	4.61516	2.36383	1.43938	1	0	1	0	0	1	0
111	7.35468	5.51952	5.49736	3.11418	1	0	1	0	0	1	0
113	3.46325	4.17191	0.915912	2.13153	1	0	1	0	0	1	0
113	5.57771	4.94126	2.11446	0.769346	1	0	1	0	0	1	0
114	3.33416	3.70758	1.38588	2.23072	1	0	1	0	0	1	0
115	4.17929	3.76231	1.05917	0.318897	1	0	1	0	0	1	0
119	6.18422	4.68787	4.06024	2.78527	1	0	1	0	0	1	0
127	3.84963	3.18421	1.22724	0.33402	1	0	1	0	0	1	0
131	3.03396	3.23066	2.45444	1.90584	1	0	1	0	0	1	0
133	4.13152	3.10433	1.9455	0.604982	1	0	1	0	0	1	0
134	4.27576	5.68859	1.79043	3.04084	1	0	1	0	0	1	0
136	4.71682	3.5416	1.41705	0.12199	1	0	1	0	0	1	0
138	3.51467	4.18732	1.7668	2.8762	1	0	1	0	0	1	0
138	6.77855	6.06073	3.26388	1.8734	1	0	1	0	0	1	0
142	5.86148	4.7339	1.58319	0.59223	1	0	1	0	0	1	0
143	5.89705	4.8984	3.99142	2.78531	1	0	1	0	0	1	0
145	5.1514	6.9161	4.44149	5.8784	1	0	1	0	0	1	0
147	4.08521	5.2987	1.6402	3.18405	1	0	1	0	0	1	0
1	3.69443	4.0587	1.2053	0.875614	1	1	1	0	1	0	0
1	5.68307	6.06075	1.98864	2.00205	1	1	1	0	1	0	0
2	3.98407	4.10012	1.97325	2.57333	1	1	1	0	1	0	0
3	5.31851	4.8917	3.85233	2.99116	1	1	1	0	1	0	0
4	3.05929	3.02503	1.98664	1.88417	1	1	1	0	1	0	0
4	4.86221	5.24204	1.80292	2.21701	1	1	1	0	1	0	0
6	4.24683	3.94953	1.82789	1.16762	1	1	1	0	1	0	0
6	6.31029	6.55513	2.06346	2.6056	1	1	1	0	1	0	0
9	2.83004	3.32659	2.67764	2.84906	1	1	1	0	1	0	0
9	5.62098	6.21773	2.79094	2.89114	1	1	1	0	1	0	0
10	6.15074	6.11707	2.91871	2.52588	1	1	1	0	1	0	0
12	3.52663	2.86196	2.16948	1.74699	1	1	1	0	1	0	0
13	4.89484	4.57877	2.66954	3.00508	1	1	1	0	1	0	0
14	5.47865	4.55122	1.72135	1.45947	1	1	1	0	1	0	0
15	2.83154	2.79025	1.92494	2.14281	1	1	1	0	1	0	0
15	5.7116	5.05262	2.88006	2.26237	1	1	1	0	1	0	0
17	2.79887	3.05603	1.72302	1.69205	1	1	1	0	1	0	0
17	5.18844	6.31634	2.38957	3.26031	1	1	1	0	1	0	0
18	3.47694	2.93446	1.81354	1.8685	1	1	1	0	1	0	0
19	5.04228	5.90368	3.16163	2.9526	1	1	1	0	1	0	0
21	3.79093	3.56006	0.905182	0.785632	1	1	1	0	1	0	0
21	5.7014	5.54259	1.91047	1.98254	1	1	1	0	1	0	0
22	5.5405	5.47965	3.82703	4.15773	1	1	1	0	1	0	0
23	4.62887	3.82401	2.27209	1.6465	1	1	1	0	1	0	0
25	3.41004	3.85723	1.01953	1.34727	1	1	1	0	1	0	0
25	5.9486	5.42398	2.53855	1.56675	1	1	1	0	1	0	0
26	6.20734	6.28027	3.43222	3.3194	1	1	1	0	1	0	0
27	4.3303	4.15479	1.66643	1.72	1	1	1	0	1	0	0
31	3.68804	4.0664	1.55355	1.69927	1	1	1	0	1	0	0
31	5.54948	6.20622	1.86144	2.13983	1	1	1	0	1	0	0
32	5.89117	5.87183	4.30655	4.1816	1	1	1	0	1	0	0
33	5.06854	5.04713	3.75815	3.99116	1	1	1	0	1	0	0
34	2.13454	1.7813	1.27079	1.19611	1	1	1	0	1	0	0
34	4.14143	4.47038	2.00689	2.68908	1	1	1	0	1	0	0
35	3.37149	3.12569	-3.1711	-3.24069	1	1	1	0	1	0	0
35	5.46396	4.44953	2.09247	1.32384	1	1	1	0	1	0	0
36	2.42299	2.45658	-2.25381	-2.05211	1	1	1	0	1	0	0
37	4.6181	4.69197	2.004	2.33031	1	1	1	0	1	0	0
39	4.92701	5.7185	1.87179	2.75366	1	1	1	0	1	0	0
41	5.22493	4.57695	4.15381	3.76574	1	1	1	0	1	0	0
42	3.92833	3.64992	1.866	2.60448	1	1	1	0	1	0	0
42	5.39654	5.91412	1.46821	2.2642	1	1	1	0	1	0	0
43	4.93535	4.79893	3.18213	3.28546	1	1	1	0	1	0	0
44	5.14387	5.70629	1.7369	1.57936	1	1	1	0	1	0	0
46	5.01101	4.82517	2.28765	1.77122	1	1	1	0	1	0	0
47	3.82828	3.29461	2.66389	2.16512	1	1	1	0	1	0	0
48	3.55346	3.76007	2.12723	2.03687	1	1	1	0	1	0	0
49	3.51889	3.74536	0.98734	1.05461	1	1	1	0	1	0	0
50	3.98861	4.84637	1.418	1.9041	1	1	1	0	1	0	0
51	3.45647	3.50517	1.69422	1.65164	1	1	1	0	1	0	0
52	4.53961	5.12112	4.53002	5.34828	1	1	1	0	1	0	0
52	8.12427	7.37909	3.58466	2.25797	1	1	1	0	1	0	0
55	4.83689	4.62357	1.17975	1.29495	1	1	1	0	1	0	0
57	5.01421	4.32837	2.91618	2.16517	1	1	1	0	1	0	0
59	4.72834	5.05355	2.00701	2.20518	1	1	1	0	1	0	0
60	4.43877	5.38831	3.00214	4.0143	1	1	1	0	1	0	0
62	3.87091	3.99501	1.797	1.82711	1	1	1	0	1	0	0
63	7.28029	7.80196	4.15824	4.1491	1	1	1	0	1	0	0
65	5.90151	5.24443	2.70792	2.66501	1	1	1	0	1	0	0
66	5.87315	5.60299	3.33647	3.26008	1	1	1	0	1	0	0
67	3.20207	3.17384	2.45774	2.04887	1	1	1	0	1	0	0
67	4.34216	4.65509	1.14009	1.48124	1	1	1	0	1	0	0
68	4.9949	5.60185	1.48601	1.79616	1	1	1	0	1	0	0
69	5.11528	6.52058	1.82178	2.39147	1	1	1	0	1	0	0
73	6.05053	5.40968	2.5845	2.6631	1	1	1	0	1	0	0
74	3.49919	4.46527	2.41867	3.2457	1	1	1	0	1	0	0
74	5.59901	5.65964	2.09982	1.19437	1	1	1	0	1	0	0
75	2.25758	2.46719	0.800731	0.777911	1	1	1	0	1	0	0
75	4.9394	4.74599	2.68183	2.2788	1	1	1	0	1	0	0
76	5.87324	5.92174	2.31136	3.06711	1	1	1	0	1	0	0
77	5.22175	5.55642	2.69568	2.50523	1	1	1	0	1	0	0
80	3.91896	4.43937	1.08576	1.65679	1	1	1	0	1	0	0
80	5.69952	5.37384	1.78056	0.934463	1	1	1	0	1	0	0
83	5.27097	5.3835	2.98909	3.25893	1	1	1	0	1	0	0
85	5.06205	4.78156	2.55171	2.52897	1	1	1	0	1	0	0
86	3.36513	3.06853	1.63454	2.34346	1	1	1	0	1	0	0
86	4.77719	3.79513	1.41206	0.726602	1	1	1	0	1	0	0
87	4.28238	4.67568	3.39962	3.86083	1	1	1	0	1	0	0
90	6.66466	7.02209	4.19922	3.86863	1	1	1	0	1	0	0
91	4.48586	4.30769	1.94081	1.52918	1	1	1	0	1	0	0
93	4.22663	4.78787	2.25451	2.31134	1	1	1	0	1	0	0
94	3.94572	4.32691	2.624	2.97453	1	1	1	0	1	0	0
94	5.52031	5.20173	1.57459	0.874823	1	1	1	0	1	0	0
96	5.51366	5.30981	2.17916	1.60339	1	1	1	0	1	0	0
97	7.49151	7.23574	5.0431	4.46723	1	1	1	0	1	0	0
100	2.83909	3.17578	1.78245	1.71091	1	1	1	0	1	0	0
101	5.29889	4.69369	2.15232	1.28693	1	1	1	0	1	0	0
104	5.36159	5.50803	2.56022	3.05211	1	1	1	0	1	0	0
105	4.50333	5.07672	3.95051	3.93766	1	1	1	0	1	0	0
107	3.78949	4.04381	2.87646	3.29206	1	1	1	0	1	0	0
108	3.34282	4.04011	1.73428	1.94622	1	1	1	0	1	0	0
109	4.6053	4.49792	2.56119	2.27799	1	1	1	0	1	0	0
110	6.81594	7.19499	2.8513	3.46629	1	1	1	0	1	0	0
114	4.43311	4.39289	1.09895	0.685312	1	1	1	0	1	0	0
116	4.12184	4.8088	2.93101	3.31744	1	1	1	0	1	0	0
116	6.60611	7.24307	2.48427	2.43427	1	1	1	0	1	0	0
117	3.92941	3.82498	1.83864	1.27065	1	1	1	0	1	0	0
117	6.07161	6.17598	2.1422	2.351	1	1	1	0	1	0	0
118	2.28097	2.14469	0.554912	0.509213	1	1	1	0	1	0	0
118	6.27148	5.84542	3.99052	3.70073	1	1	1	0	1	0	0
120	3.41226	3.08738	1.12293	0.916386	1	1	1	0	1	0	0
120	5.50706	4.45279	2.0948	1.36541	1	1	1	0	1	0	0
122	1.80041	1.76723	-1.93875	-1.54704	1	1	1	0	1	0	0
122	3.83389	4.44042	2.03348	2.6732	1	1	1	0	1	0	0
123	6.12423	6.10064	3.75479	3.53505	1	1	1	0	1	0	0
125	4.34482	4.51527	3.74708	3.66885	1	1	1	0	1	0	0
126	4.092	4.21363	1.10975	1.37109	1	1	1	0	1	0	0
128	3.76188	3.58757	1.73308	1.71437	1	1	1	0	1	0	0
128	5.70971	5.63849	1.94783	2.05092	1	1	1	0	1	0	0
131	4.29911	4.19035	1.26515	0.959696	1	1	1	0	1	0	0
132	4.30907	3.48392	1.15699	0.931513	1	1	1	0	1	0	0
133	2.18602	2.49935	1.06658	1.40975	1	1	1	0	1	0	0
135	3.90784	3.90232	1.25122	1.23703	1	1	1	0	1	0	0
136	3.29977	3.41961	1.74372	1.67148	1	1	1	0	1	0	0
137	6.46339	6.05144	4.87355	4.6613	1	1	1	0	1	0	0
141	4.76579	4.96426	2.6104	2.4835	1	1	1	0	1	0	0
144	2.71709	3.16854	2.23963	2.34842	1	1	1	0	1	0	0
146	4.83868	4.18631	2.11546	1.37211	1	1	1	0	1	0	0
148	5.7585	5.14569	1.43849	0.910559	1	1	1	0	1	0	0
149	2.47736	3.11755	0.900111	1.21226	1	1	1	0	1	0	0
149	3.74352	4.96703	1.26616	1.84948	1	1	1	0	1	0	0
150	4.18787	3.33214	1.71875	1.47831	1	1	1	0	1	0	0
150	6.6099	7.13226	2.42204	3.80012	1	1	1	0	1	0	0
1	2.48913	3.18309											0.2
2	2.01082	1.52679
3	1.46618	1.90054
4	1.07264	1.14086
5	2.79765	3.2907
6	2.41894	2.78191
7	0.642055	1.06614
8	3.98329	4.0864
9	0.152403	0.477528
10	2.29076	1.825
11	1.23068	1.54993
12	1.35715	1.11497
13	2.22531	1.57369
14	3.30458	3.11107
15	0.9066	0.647443
16	1.77813	1.80051
17	1.07584	1.36398
18	1.66339	1.06596
19	3.88757	3.58324
20	3.52808	2.38569
21	2.88575	2.77443
22	1.71347	1.32192
23	2.35677	2.17751
24	1.10428	0.901697
25	2.39051	2.50996
26	2.63084	2.72101
27	2.66386	2.43479
28	3.57208	3.56945
29	4.9402	5.01965
30	4.39282	5.00825
31	2.13449	2.36713
32	1.58462	1.69023
33	1.31039	1.05597
34	0.863751	0.585191
35	6.54259	6.36638
36	1.86739	2.55849
37	2.61411	2.36166
38	0.491301	1.89986
39	1.51099	2.27655
40	4.99052	4.8104
41	1.07111	0.811207
42	2.06232	1.04544
43	1.75322	1.51347
44	1.34732	1.21104
45	2.74265	2.74152
46	3.28467	3.174
47	1.16439	1.12948
48	1.42622	1.72319
49	2.5992	2.00749
50	2.11835	2.25478
51	1.76225	1.85352
52	0.00958865	-0.227158
53	2.56007	2.78552
54	3.32643	2.7766
55	3.65714	3.32862
56	4.16353	4.08915
57	2.09803	2.1632
58	2.83235	3.21518
59	1.39434	1.97888
60	1.43663	1.37401
61	2.30862	2.13026
62	2.0739	2.1679
63	3.93233	4.01716
64	2.74011	2.49247
65	0.948858	1.38251
66	1.62623	2.25422
67	0.744329	1.12497
68	3.50889	3.8057
69	2.09551	1.79336
70	2.66721	1.87951
71	3.52441	4.15715
72	2.89633	2.90575
73	3.80506	3.68507
74	1.08052	1.21957
75	1.45684	1.68928
76	3.56188	2.85462
77	2.36559	2.2714
78	2.312	2.02094
79	2.74014	3.0931
80	2.8332	2.78258
81	4.9949	5.77926
82	3.85044	3.9253
83	2.40211	2.84797
84	2.36064	2.75519
85	2.51034	2.25259
86	1.73059	0.725068
87	2.68867	1.76429
88	2.07136	2.4667
89	1.9934	2.58934
90	4.6146	4.1202
91	2.70572	3.28494
92	3.48478	3.08056
93	1.93606	2.04292
94	1.32171	1.35238
95	3.1483	3.67512
96	3.14886	3.65635
97	3.14254	3.17163
98	2.39324	3.28468
99	3.84359	3.68093
100	1.05664	1.46487
101	2.85711	1.93162
102	3.58696	2.9552
103	4.16745	3.50674
104	2.80137	2.45592
105	3.24772	3.52934
106	4.17088	4.37701
107	0.913034	0.751746
108	1.78722	1.36368
109	2.04411	2.21992
110	3.08971	3.19732
111	2.61137	2.36299
112	3.07545	2.87431
113	2.54734	2.04038
114	1.94828	1.47686
115	2.52443	2.1401
116	1.19083	1.49136
117	2.09077	2.55433
118	1.72605	1.63547
119	2.12737	2.30976
120	2.28933	2.17099
121	3.7482	3.24929
122	3.73916	3.31427
123	2.92936	2.72982
124	3.90359	4.75276
125	0.597744	0.846423
126	2.98225	2.84254
127	2.62239	2.85019
128	2.02881	1.8732
129	2.7668	3.1978
130	3.50831	4.12392
131	0.579524	1.32481
132	3.15208	2.5524
133	1.11944	1.0896
134	0.35276	1.58471
135	2.65661	2.6653
136	1.55605	1.74814
137	1.38187	1.32158
138	1.74787	1.31113
139	4.08401	3.89673
140	4.04982	4.22695
141	2.15539	2.48077
142	3.80214	3.29832
143	1.90563	2.1131
144	0.477455	0.820125
145	2.30875	1.66762
146	2.72323	2.8142
147	3.58068	3.56536
148	4.33526	4.10891
149	1.57725	1.90528
150	2.46912	1.85383
